# Supplementary material for: Construction of a predictive model for blood transfusion in patients undergoing total hip arthroplasty and identification of clinical heterogeneity
Source: Sci Rep. 2024 Jan 6;14:724. doi: 10.1038/s41598-024-51240-2 (PMC10771504; doi:10.1038/s41598-024-51240-2)
Supplement: Supplementary file 1 — Supplementary Information 1. [file 41598_2024_51240_MOESM1_ESM.xlsx]

## Sheet: ��ȫȱʧֵ
										Original data with supplement missing values
id	id	Age	Gender	BMI	ASA	HP	LungIntection	diabetes	CerebralInfarction	CVD	COPD	RF	PAH	fracture	time	bleeding	tRBC	plasma	autotransfusion	TXA	transfusion	anesthesia	SBP	DBP	HR	SPOZ	Colloid	crystalloid	urinevolume	drainage	RBC	HGB	HCT	PLT	TBIL	TP	ALB	ALT	AST	CREA	BUN	CysC	CCR	HsCRP	PT	APTT	FIB	DD
1	1_con	80	1	21.8736	3	1	0	0	0	0	0	0	0	1	100	500	0	0	300	0	0	0	165	97	121	94	1000	1350	400	140	5.99	136	40.2	216	12.4502	63.7469	36.6572	20.9327	24.1726	44	2.43	1.06	73.47	34.72	13.6	35.9	3.52	6.89
2	2_treat	70	1	21.8812	2	0	0	0	0	0	0	0	0	0	157	300	2	0	0	0	1	0	145	90	85	99	500	1850	300	280	3.7	108	31.2	465	10.3	55.7	30.4	21	17	176	8.57	1.59	41	30.15	12.7	34.6	4.59	3.22
3	3_treat	96	1	20.2812	3	1	1	0	0	0	0	0	0	1	141	400	2	0	0	0	1	0	189	94	120	90	500	850	500	350	3.46	101	31.9	139	11.55	62.2	36	32.5	28	78	5.6	1	79.9	39.3	13.4	31.4	3.7	30.7
4	4_treat	70	1	21.8965	3	0	0	0	0	0	0	0	0	1	130	800	1.5	0	250	0	1	0	120	68	75	98	1000	1750	600	230	3.9	107	33	106	12.8	68.7	41.6	44	39	75	4.06	0.89	94.49	116.62	11.4	32.3	2.61	12.62
5	5_con	70	0	17.3579	3	0	0	0	0	0	0	0	0	0	96	500	0	0	250	0	0	0	116	65	72	98	500	1600	500	550	4.14	130	39.9	356	15.2	72.9	41.7	18	23	61	4.93	0.98	82.26	5.33	11.2	22.5	5.09	1.42
6	6_con	77	0	18.3655	2	1	0	1	0	0	0	0	0	1	150	300	0	0	0	0	0	0	164	81	83	94	1000	850	500	450	4.04	121	35.7	285	15.3	71.5	36.9	9	15	46	4.38	1.08	71.53	135.4	11.25	25.9	4.815	2.11
7	7_con	70	0	19.5312	2	0	0	0	0	0	0	0	0	1	85	300	0	0	0	0	0	0	167	84	94	98	1000	600	400	400	5.21	105	33	374	13.2	71.35	38.15	27	43	52	5.04	0.74	123.23	67.75	11.3	29.3	4.54	2.8
8	8_treat	61	0	19.2901	3	0	0	0	0	0	0	0	0	0	145	1300	5	200	400	0	1	0	145	78	85	97	1500	2350	800	380	4.43	118	36.3	213	11.1	71.2	39.4	45	71	46	5.35	1.85	32.97	0.1	13	30	2.38	0.72
9	9_treat	61	1	23.4375	2	0	0	0	0	0	0	0	0	0	110	500	2	0	0	0	1	0	148	91	80	98	1000	1100	500	170	5.64	121	38.4	262	8.5	75.2	43.6	63	30	87	8.64	1.23	59.32	15.25	11	29.6	3.21	1.2
10	10_treat	82	1	27.5482	3	1	0	0	1	0	0	0	0	0	111	400	3.5	0	0	0	1	0	145	82	78	94	1000	600	500	700	4.04	131	38.8	220	17.9	78.9	48.5	18	20	80	6.68	1.57	41.75	22.92	12.3	23	4.66	1.38
11	11_treat	61	1	21.95	2	0	0	0	0	0	0	0	0	0	105	600	0	200	0	0	1	0	105	71	49	97	1500	350	600	600	4.03	132	40.1	337	6	68.6	36.7	29	16	79	9.22	1.24	50.63	10.03	12.1	32	7.77	1.8
12	12_treat	85	0	21.9577	2	0	0	0	0	0	0	0	0	1	130	700	5	350	500	0	1	0	152	85	78	99	500	1600	700	580	3.02	86	26.8	277	4.7	60.7	29.3	4	11	60	6.39	1.61	40.27	16.39	13.5	30.2	4.65	2.54
13	13_con	55	1	24.2215	2	0	0	1	0	0	0	0	0	0	161	350	0	0	0	0	0	0	141	89	82	99	1500	1500	450	130	4.98	153	44.3	182	11.9	66.4	38.5	22	22	55	5.5	0.74	123.33	14.56	11.7	29.5	3.57	0.45
14	14_treat	66	1	24.6097	2	0	0	0	0	0	0	0	0	0	132	700	2	0	250	0	1	0	120	76	76	99	1500	1350	400	750	4.1	130	38.5	202	9.7	63.6	38.2	17	18	80	4.71	1.09	70.58	6.84	11	34.1	3.1	0.6
15	15_treat	53	1	18.7783	2	0	0	0	0	0	0	0	0	0	140	700	2	0	250	0	1	0	134	82	90	100	1000	1350	500	770	3.95	91	29.7	332	3.5	65.6	37.5	17	20	73	4.24	1.21	60.73	4.09	10.3	31	3.31	0.65
16	16_treat	56	0	20.8117	2	0	0	0	0	0	0	0	0	1	135	700	2	0	0	0	1	0	143	94	88	99	1500	850	400	200	6.6	126	39.3	280	17.2	77.8	47.9	23	19	63	7.22	1.25	57.96	5.88	12.3	32.6	2.81	6.71
17	17_con	52	1	18.7783	2	0	0	0	0	0	0	0	0	0	155	600	0	0	0	0	0	0	151	77	60	99	1500	1100	600	800	3.93	100	32.2	276	6.3	60.4	37.8	12	12	86	4.76	1.89	31.97	0.1	12.3	25.8	3.12	0.43
18	18_con	47	1	21.2585	2	0	0	0	0	0	0	0	0	0	105	200	0	0	0	0	0	0	134	81	68	97	1000	1100	800	100	3.26	158	45.8	249	1.8	66	43.2	21	17	79	6.24	1.21	60.73	3.73	11.2	28	3.7	0.7
19	19_con	74	0	21.6441	3	1	0	1	0	0	0	0	0	1	124	400	0	0	0	0	0	0	147	83	89	96	500	1150	500	400	3.82	152.5	44.05	229	26.4	63.6	36.7	28	25	81	5.08	1.53	43.33	104.88	10.65	27.55	3.445	0.555
20	20_con	46	1	25.9516	2	0	0	0	0	0	0	0	0	0	135	450	0	0	250	0	0	0	140	85	90	100	1000	1350	500	630	4.38	147	42.3	209	10.3	63.3	38.7	15	15	71	4.37	1.11	68.76	21.65	10.1	27.1	3.19	0.41
21	21_con	82	0	22.0264	3	1	0	0	0	0	0	0	0	1	119	400	0	0	0	0	0	0	156	78	78	99	1000	1600	500	170	4.07	120	37.7	202	30	40	23.8	10	18	44	4.89	1.71	36.92	11.15	13.7	38.2	4.18	1.78
22	22_treat	87	0	22.0341	3	1	0	0	0	1	0	0	0	1	80	200	1.5	200	200	0	1	0	169	98	62	99	750	100	700	250	4.76	129	39	250	7.6	66.5	36.3	29	31	113	8.6	1.46	46.25	56.26	13.5	32.6	6.14	3.81
23	23_treat	71	0	26.2222	2	1	0	0	0	0	0	0	0	0	140	600	4	200	250	0	1	0	154	99	80	98	1000	600	500	330	3.7	106	34.4	455	6	75.4	35.7	21	22	100	11.56	1.46	46.35	16.11	12.8	31.4	5.06	0.65
24	24_treat	45	1	26.2222	2	1	0	0	0	0	0	0	0	0	150	400	4	200	250	0	1	0	154	99	80	98	1000	600	500	450	3.01	87	26.6	407	11.4	69.4	34	23	27	111	5.7	1.28	56.01	7.55	12.6	31	4.03	1.87
25	25_con	80	1	18.3655	2	0	0	0	0	0	1	0	0	1	110	200	0	0	0	0	0	0	156	82	74	96	500	550	400	60	4.92	139	43.3	144	29.5	62.1	41.4	24	30	97	8.1	0.88	86.99	0.37	13.9	34.2	2.36	12.83
26	26_treat	65	1	22.0647	2	0	1	0	0	0	0	0	0	1	127	500	4	400	500	0	1	0	125	81	75	96	1000	850	350	380	4.3	130	39.9	370	5.3	64.6	35.7	4	11	76	4.8	1.04	72.94	8.54	12.6	39.4	3.62	0.5
27	27_con	62	1	24.4646	2	0	0	0	1	0	0	0	0	1	100	300	0	0	0	0	0	0	137	78	75	97	500	1350	200	300	41.6	128	38.8	201	16.2	63.3	43.1	14	16	48	3.6	0.72	107	43.37	13.1	32	3.12	17.74
28	28_treat	72	1	23.1834	2	0	0	0	0	0	0	0	0	1	115	400	2	200	250	0	1	0	142	85	97	93	500	1180	400	370	4.71	91	28.9	157	10.3	62.8	32.6	59	52	94	5.8	1.06	73.47	47.23	13.6	37.8	5.43	2.4
29	29_con	68	1	22.0876	3	0	0	0	0	0	1	0	0	0	107	250	0	0	250	0	0	0	142	69	79	95	1000	1050	700	515	4.02	138	42.6	226	19.2	77.7	42.8	33	21	84	5.3	0.95	80.26	15.82	12.8	32.5	4.87	0.58
30	30_con	68	1	22.0952	2	1	0	0	0	0	0	0	0	1	120	450	0	0	250	0	0	0	170	90	110	98	500	1350	450	400	5.01	98	35.1	205	9.7	73.9	37.6	27	31	78	9.2	1.31	57	16.18	13.6	30.6	4.03	2.35
31	31_con	79	0	21.3333	3	1	0	1	0	0	0	0	0	1	120	200	0	0	0	0	0	0	166	85	78	95	500	1350	900	500	4.1	120	36.7	374	13.8	71.7	36.4	8	13	86	5.7	1.31	54	16.76	13.05	34.45	4.775	1.655
32	32_con	53	1	18.5901	2	0	0	0	0	0	0	0	0	0	85	300	0	0	0	0	0	0	158	91	88	99	500	1350	300	600	5.71	134	42.3	243	18	76.3	39	11	32	72	3.9	0.97	83.48	4.34	12.5	38.3	5.52	0.96
33	33_con	74	0	18.5901	2	1	0	0	0	0	0	0	0	0	97	200	0	0	0	0	0	0	158	91	88	99	500	1350	300	100	4.29	132	40.4	162	28	77.4	43.4	24	32	62	3.3	0.85	100.95	29.68	12.2	37	3.47	24.75
34	34_con	45	1	25.5354	3	1	0	0	0	0	0	0	0	0	195	900	0	0	750	0	0	0	170	111	84	97	1000	1600	1200	750	3.29	111	34.7	188	8.8	66.9	31.8	52	54	57	2.9	1.1	69.6	0.73	12.8	31	4.82	2
35	35_treat	54	1	19.8347	2	0	0	0	0	0	0	0	0	0	110	600	2	0	200	0	1	0	103	65	71	96	1500	1350	700	320	4.01	118	34.6	121	13.6	49.6	31.6	142	71	85	3.92	0.86	99.27	27.43	12	25.8	3.6	0.45
36	36_con	51	1	23.4375	3	1	0	0	0	0	0	0	0	0	170	500	0	0	250	0	0	1	183	98	72	100	1000	1850	500	300	4.42	121	37.6	391	7.3	70.2	34.8	9	13	92	6.54	1.01	78.77	30.38	12.5	32.6	4.76	2.22
37	37_con	45	1	25.6489	2	0	0	0	0	0	0	0	0	0	180	600	0	0	250	0	0	0	167	100	71	99	1000	600	600	250	5.21	147	45.4	303	7.9	69.7	40	22	65	76	4.17	1.17	63.4	3.47	12.1	28.1	4.35	1.12
38	38_con	79	0	22.1564	3	1	0	1	0	0	0	0	0	0	137	350	0	0	250	0	0	0	134	77	88	94	500	1100	400	240	4.91	155	44.6	197	8.5	75.9	41.2	13	21	91	9.6	1.78	34.85	0.1	13.7	40.6	3.32	0.15
39	39_con	68	1	25.0995	2	0	0	0	0	0	0	0	0	1	97	450	0	0	0	0	0	1	97	450	77	97	500	1600	800	810	4.3	128	37.9	223	10.1	67.5	32.7	9	12	67	5.4	1.12	67.8	1.8	11	28.6	3.9	1.41
40	40_con	82	0	21.0828	3	1	0	0	0	0	0	0	0	1	106	450	0	0	0	0	0	0	168	79	66	96	1500	1850	1500	130	4.25	128	38.9	107	29.9	64	38.8	17	26	85	6.41	1.27	56.65	62.42	14.6	40	3.85	20.1
41	41_con	58	1	22.1793	3	1	0	1	0	0	0	0	0	1	97	300	0	0	0	0	0	0	169	69	70	96	1250	600	1150	120	4.32	125	37.9	261	8.5	78.1	41.6	9	12	91	6.3	5.74	6.46	45.4	11.6	29.9	6.1	3.52
42	42_con	70	1	22.187	3	1	0	1	0	0	0	0	0	1	123	500	0	0	0	0	0	0	124	75	75	96	1000	1050	800	200	4.31	132	39.5	316	11.95	71.15	39.9	12.5	12.5	94	5.63	1.14	66.1	8.13	13.2	26.2	5.26	1.26
43	43_treat	72	0	22.1946	3	1	0	0	0	0	0	0	0	1	115	500	4	0	0	0	1	0	136	80	80	97	1000	1100	800	450	4.36	121	37.6	276	15.4	64.2	38.2	16	13	49	3.31	0.86	99.2	66.98	12.4	31.3	5.22	3.74
44	44_treat	37	1	22.3094	2	0	0	0	0	0	0	0	0	0	127	800	2	0	0	0	1	0	137	94	85	99	1500	1250	800	200	4.07	145	42.3	181	18.5	68.6	43	59	41	63	2.72	0.91	91.51	3.66	11.8	39.4	4.36	0.98
45	45_treat	82	0	21.875	3	1	0	1	0	0	0	0	0	0	157	500	5.5	400	0	0	1	0	137	94	85	99	500	1250	800	200	3.84	96	29.5	350	8.8	65.8	28.7	12	16	42	1.8	0.94	87.3	48.1	11	32.1	4.67	2.52
46	46_treat	57	0	22.2175	2	0	0	0	0	0	0	0	0	0	115	500	2	0	0	0	1	0	134	78	89	99	1000	1600	1000	740	4.24	130	38.7	215	9	70	42.9	19	21	55	3.98	0.97	83.4	0.1	11.7	40.4	3.13	0.32
47	47_con	77	0	22.2252	3	1	0	0	0	1	0	0	0	1	100	300	0	0	0	0	0	0	128	57	96	93	1000	600	400	550	3.43	103	29.5	258	13.6	63.9	39.7	18	26	59	4.21	1.36	51.3	43.19	12.3	38.9	4.21	5.5
48	48_treat	80	1	22.2328	3	0	0	0	0	0	1	0	0	1	98	200	0	200	0	0	1	0	177	103	85	99	1000	850	450	500	4.24	127	39	263	5.8	67.9	38.5	7	21	79	4.98	1.62	39.9	7	13	35.3	3.69	3.32
49	49_con	68	0	24.6097	2	0	0	0	0	0	0	0	0	1	80	400	0	0	0	0	0	0	157	91	90	98	1000	1350	300	410	4	96	31.3	287	11.2	72.5	32.5	12	39	62	5.12	1.18	62.97	4.38	16.2	38.2	4.61	4.86
50	50_con	50	1	24.8016	2	0	0	0	0	0	0	0	0	0	130	400	0	0	0	0	0	0	135	81	96	99	1500	1100	800	390	4.63	129	39.7	370	5.3	62.1	39.7	21	12	54	8.69	1.1	69.6	13.3	11.1	29.4	5.55	0.07
51	51_con	73	0	23.3091	2	0	0	0	0	0	0	0	0	0	120	500	0	0	0	0	0	0	171	84	102	96	500	850	400	200	4.08	125	38.8	339	18.7	74.3	43.6	13	20	51	5.32	1.27	56.65	10.29	12.2	34.4	4.26	0.88
52	52_treat	71	0	22.2634	2	0	0	0	0	0	0	0	0	1	120	850	4	400	500	0	1	0	125	81	75	89	1000	850	350	650	4.08	108	34.8	210	9.7	58.7	35.2	10	17	54	3.5	0.84	91.33	4.84	13.2	37	2.86	0.91
53	53_con	43	1	24.2587	2	1	0	0	0	0	0	0	0	0	131	500	0	0	0	0	0	0	180	110	74	97	1000	800	800	473.333	3.69	131	39.2	104	9.3	69.9	38	62	72	58	5.71	1.08	71.53	2.83	13.1	26.9	3.14	2.04
54	54_con	72	1	21.2585	2	1	0	0	0	0	0	0	0	1	110	600	0	0	600	0	0	0	177	96	80	95	1500	850	500	296.667	5.32	162	47.4	224	23.6	57	30.9	10	16	77	3.07	1.35	51.88	76.8	11.1	22.8	2.5	2.93
55	55_treat	89	1	26.0226	2	0	0	0	0	0	0	0	0	0	80	400	4	400	0	0	1	0	152	79	88	96	1500	1600	2000	120	3	96	28.6	409	10.3	72.2	25.4	20	20	74	5.97	1.18	62.97	26.47	14.1	28.5	3.36	9.6
56	56_treat	70	0	22.8928	3	1	0	0	0	0	0	0	0	1	102	500	4	0	500	0	1	0	175	68	89	98	1000	950	400	110	5.01	103	32.6	319	7.5	59.2	32.3	14	12	52	3.6	0.95	86	124.18	12.1	28.4	5.67	2.22
57	57_treat	80	0	20.8117	3	1	0	0	0	0	0	0	0	1	113	500	3.5	0	250	0	1	0	175	68	89	98	1000	950	400	100	3.67	114	33.1	185	11.4	63.8	37.9	10	17	65	3.21	1.19	62.21	55.96	11.1	25.6	4.22	3.31
58	58_treat	76	0	22.3092	3	1	0	0	0	0	0	0	0	1	134	400	4	200	250	0	1	0	163	89	82	96	1000	1250	400	100	3.58	107	32.5	220	21.1	68.4	38.1	37	44	127	8.16	1.81	34.02	59.07	11.7	31.1	4.4	2.625
59	59_con	66	1	20.0617	3	0	0	0	0	0	0	0	0	0	130	400	0	0	0	1	0	0	153	71	75	95	500	1300	300	300	5.38	120	39	208	4.5	62.2	39.7	40	18	91	6.5	1.24	40.48	7.93	12.3	36.6	4.58	1.94
60	60_con	69	0	19.7239	3	1	0	0	0	1	0	0	0	1	107	100	0	0	0	1	0	0	175	93	89	99	500	850	450	200	4.28	129	39.1	160	21.8	70.3	44.8	17	25	56	4.6	0.76	101.4	3.67	13.4	40	3.95	4.71
61	61_con	65	1	22.4323	2	0	0	0	0	0	0	0	0	0	135	500	0	0	250	1	0	0	150	92	66	95	1400	1150	500	300	3.99	121	37.1	292	6	65.6	34.8	10	17	70	3.5	1.06	71.48	16.4	13.3	37.4	5.03	3.78
62	62_treat	76	1	23.939	3	1	0	0	0	1	1	0	0	0	110	450	0	400	250	1	1	0	171	84	92	95	500	950	400	110	4.72	160	48	284	13.8	69.2	39.7	35	30	119	5.2	1.66	44.08	5.06	13	35.5	5.13	0.47
63	63_con	56	0	23.7812	3	0	0	0	0	0	0	0	0	0	122	500	0	0	300	1	0	0	145	89	80	99	1000	950	500	200	4.57	131	39.9	254	8.3	62.3	39.8	13	19	69	6.5	1.1	68.73	0.2	12.4	34.6	2.99	1.01
64	64_treat	81	0	22.8928	3	0	0	0	0	0	0	0	1	1	114	600	4	800	0	1	1	0	134	63	69	92	500	1300	500	150	3.68	109	34	206	15.3	61.7	35.9	24	30	102	5.4	1.71	42.67	77.69	13.3	37.4	6.41	2.47
65	65_treat	48	1	18.424	2	0	0	0	0	0	0	0	0	0	118	800	4	400	0	1	1	0	109	70	60	99	500	850	700	100	3.26	79	24.8	228	8.6	64.7	32.4	28	23	69	5	6.95	80.26	57.02	13.2	44.4	6.84	2.56
66	66_con	48	1	21.3675	2	0	0	0	0	0	1	0	0	0	105	300	0	0	0	1	0	0	124	82	81	93	1000	1800	100	50	5.3	158	48.2	217	14.5	77.8	49.3	32	56	59	4.3	0.87	88.04	17.74	11	35.6	4.54	0.38
67	67_treat	75	1	17.301	3	0	0	0	0	0	0	0	0	0	116	500	4	400	0	1	1	0	150	90	75	96	500	1250	1000	50	4.27	129	39.8	188	13.3	61.9	35.6	11	21	77	5.4	1.61	45.59	30.33	12.9	40.5	3.52	2.33
68	68_treat	48	1	18.424	2	0	0	0	0	0	0	0	0	0	129	300	0	400	300	1	1	0	144	84	56	99	1000	1450	1300	50	4.44	104	33.8	251	19.5	68.7	38.3	9	13	71	6.1	0.97	78.52	0.62	13.1	36.3	2.61	0.1
69	69_con	82	0	22.3933	4	1	0	0	0	0	0	0	1	1	80	200	0	0	0	1	0	0	167	111	103	94	500	1050	850	50	4.98	111	35.7	123	18.1	67.6	38.3	10	19	93	4.7	1.33	56.09	23.58	13.4	36.8	3.08	11.32
70	70_treat	73	0	22.401	3	0	0	0	0	0	0	0	0	1	100	400	2	400	0	1	1	0	166	101	73	96	500	950	800	150	4.09	112	35.9	283	10	59	34.4	64	51	45	5.2	0.79	97.39	23.32	12.5	39.9	6.25	1.69
71	71_con	70	0	28.1337	2	0	0	0	0	0	0	0	0	1	115	500	0	0	0	1	0	0	155	97	68	93	500	700	500	75	2.89	96	29.4	210	11	69.6	37.9	63	20	107	8.2	1.87	38.05	185.44	14.2	45.1	8.56	1.75
72	72_con	65	1	20.0288	2	0	1	0	0	0	0	0	0	0	105	300	0	0	0	1	0	0	153	89	72	96	500	1050	400	112.5	4.22	141	41.4	226	6.9	67.3	41.3	41	36	100	8	1.16	64.95	0.18	12.7	30.3	1.84	0.21
73	73_con	63	1	22.1453	3	0	1	0	0	0	0	0	0	1	120	300	0	0	0	1	0	0	185	106	80	100	500	1200	500	150	3.43	105	32	96	9.4	46.7	28.5	100	23	109	11.8	1.55	47.52	0.001	13.8	36.9	2.86	1
74	74_con	61	1	24.8016	3	1	0	0	0	0	0	0	0	0	110	100	0	0	0	1	0	0	157	76	92	100	1000	1200	400	500	4.1	127	39.8	405	14.3	59.3	31.4	18	34	112	3.2	1.91	37.75	1.4	13.4	37.8	3	0.57
75	75_con	56	0	25.2081	3	0	0	0	0	0	0	0	0	0	110	450	0	0	300	1	0	0	161	101	67	99	1000	1550	600	310	5.06	139	42.5	285	5.3	72.2	43.8	9	17	72	5.8	1.26	59.45	0.6	12.6	35.1	3.29	0.79
76	76_con	72	1	19.3772	3	0	0	0	0	0	0	0	0	0	110	100	0	0	0	1	0	0	118	63	66	94	500	1050	600	160	1.84	145	43.9	206	5.2	68.6	41.2	34	27	1.1	8.2	1.65	44.38	5.3	13.5	34.7	4.59	1.15
77	77_con	67	0	20.8117	3	0	0	0	0	0	0	0	0	1	104	100	0	0	0	1	0	0	155	78	75	97	700	700	300	142.5	4.41	122	37.8	368	8.7	66.3	35.3	13	27	65	7.1	1.06	71.48	24	12.6	40.1	7.02	3.88
78	78_con	50	1	20.6575	3	1	0	0	0	0	0	0	0	0	140	300	0	0	0	1	0	0	151	94	62	97	1000	1450	800	125	4.51	145	43.9	124	24.5	62.7	41.5	42	53	63	2.8	0.94	81.16	2.9	13.8	36.2	2.85	0.7
79	79_con	68	0	21.0772	3	0	0	0	0	0	0	0	0	1	112	300	0	0	0	1	0	0	127	85	85	98	500	1050	900	210	3.72	114	35.6	173	17.2	61.8	39.3	13	18	64	3.7	0.99	76.84	30.3	14.1	35.8	2.94	4.79
80	80_con	57	0	19.2974	3	1	0	0	0	0	0	0	0	0	100	200	0	0	0	1	0	0	170	109	87	100	500	1700	650	330	4.28	123	38.8	243	6.1	65.7	39.8	12	29	73	5.1	1.24	60.48	2.5	12.4	35	3.38	0.28
81	81_con	72	0	20.6612	3	0	0	0	0	0	0	0	0	1	96	150	0	0	0	1	0	1	162	86	68	99	500	1550	600	230	4.58	130	40	224	8.2	66.7	37	16	16	76	6.4	1.11	68.07	17.4	12.8	33.4	4.59	2.18
82	82_con	57	1	31.5617	3	0	0	0	0	0	0	0	0	1	150	400	0	0	0	1	0	0	169	97	110	96	1000	1600	500	310	5.38	168	50.3	213	40.5	62.4	40.5	19	15	109	5.8	1.23	61.1	26.4	14.1	38.3	2.97	3.1
83	83_con	68	0	22.8928	3	0	0	0	0	0	0	0	0	1	160	100	0	0	0	1	0	0	143	87	79	100	600	550	500	100	3.87	121	37.7	307	13.5	63.4	35.4	14	16	63	3.7	1.13	66.79	47.6	13.8	43.5	7.33	2.74
84	84_con	71	0	23.1405	3	1	0	1	0	0	0	0	0	1	90	200	0	0	0	1	0	0	124	75	68	91	500	1950	600	310	4.32	119	37.5	259	22.1	62	35.8	16	18	59	6.8	1.03	73.69	29.3	12.6	37.6	5	7.22
85	85_con	48	1	19.052	2	0	0	0	0	0	0	0	0	0	138	300	0	0	300	1	0	0	140	89	77	99	1000	1500	900	360	5.03	145	44.8	339	3.6	65.2	40.6	5	15	92	3.9	1.11	68.07	3.1	12.3	37.8	5.01	0.95
86	86_con	77	1	25.9516	3	0	0	0	0	0	0	0	0	0	101	300	0	0	0	1	0	0	112	68	85	96	500	900	500	310	4.14	112	35.7	297	5.6	64.6	39.7	10.3333	18.3333	96.5	5.65	1.125	67.115	31.005	11.9	34.8	5.33	0.86
87	87_con	83	1	22.5309	3	1	0	0	0	0	0	0	0	1	107	400	0	0	0	1	0	0	151	85	85	96	500	1150	400	55	4.16	136	41.1	164	7.6	64	38.8	15.6667	21.6667	101	7.4	1.14	66.16	58.91	14.4	39.4	4.36	4.32
88	88_con	70	0	19.4734	2	0	0	0	0	0	0	0	0	1	104	150	0	0	0	1	0	0	141	75	68	99	600	1700	300	177.5	3.54	107	32.6	132	9.6	63.4	37.9	21	25	80	8.3	0.98	77.67	12.83	13.7	40.8	2.52	13.82
89	89_con	45	1	24.1633	2	0	0	0	0	0	0	0	0	0	133	500	0	0	250	1	0	0	155	98	80	95	500	2100	500	300	5.06	156	47	311	6	68.5	44.1	26	15	105	4.9	0.95	80.26	5.31	12.9	40.8	3.92	0.46
90	90_con	83	0	22.5538	3	0	0	0	0	0	0	0	0	1	90	300	0	0	0	1	0	0	129	66	72	99	500	1050	100	120	3.96	118	36.4	149	22.1	61.2	37.3	10	24	105	8.2	1.3	57.49	85.1	15	40.7	4.37	4.91
91	91_con	66	0	21.3333	3	0	0	0	0	0	0	0	0	1	102	300	0	0	0	1	0	0	142	69	102	96	600	1000	350	220	3.42	105	33.6	400	9.1	72.5	45.2	21	19	72	5.4	1.18	63.77	8.2	12.6	44.1	4.61	0.66
92	92_treat	86	1	22.5691	3	0	0	0	0	0	0	0	0	1	155	400	2	200	0	1	1	0	158	78	86	98	200	200	450	320	3.82	117	35.9	212	11.6	70.5	41.5	9	22	115	5.5	1.67	43.79	16.2	13.3	43	3.87	39.45
93	93_treat	83	0	18.9745	3	1	0	1	0	1	0	0	0	1	115	200	0	400	0	1	1	0	143	80	98	100	1000	800	600	335	4.64	147	45.4	227	11.6	66.4	41.4	14	15	57	5.3	1.09	57	13.6	12.4	38.2	5.34	1.76
94	94_treat	76	0	25.3333	3	1	0	0	0	0	0	0	0	0	129	500	4	200	0	1	1	0	152	89	81	98	500	2380	1500	350	3.69	112	34.7	283	11.9	69.3	45.9	10	14	93	3.6	1.35	55.2	39.3	12.5	38.3	5.33	1.24
95	95_treat	72	1	20.1348	3	0	0	0	0	0	0	0	0	0	155	600	4	400	300	1	1	0	168	94	89	99	500	1700	650	280	3.48	97	30.1	295	5.9	64.4	34.9	9	14	100	5.5	1.17	64.3	12.55	14	46	5.81	0.58
96	96_con	81	0	22.5997	3	0	0	0	1	0	0	0	0	1	134	400	0	0	250	1	0	0	159	82	75	97	500	220	850	50	3.28	104	32.6	178	12.8	63.4	32.7	9	21	82	5	1.11	68.7	18.4	12.9	31.6	3.12	3.02
97	97_con	59	1	19.433	2	0	0	0	0	0	0	0	0	0	143	500	0	0	500	1	0	0	119	80	77	92	300	1900	1300	400	3.95	133	41.2	347	14	66.6	47	17	22	71	3	1	76	7.2	11.8	33.4	4.57	1.08
98	98_treat	70	0	22.615	2	1	0	1	0	0	0	0	0	1	133	600	4	400	250	1	1	0	175	65	94	96	500	1150	550	170	3.13	82	26.9	436	3.9	55.7	26.8	11	23	188	7.4	2.63	19.87	32	14	46.1	7.97	1.26
99	99_treat	23	1	19.2653	2	0	0	0	0	0	0	0	0	0	155	800	2	0	300	1	1	0	125	77	93	100	1500	1600	1500	280	4.19	137	41.5	327	18.6	87.4	54	108	78	72	5.2	0.67	142.1	2.11	12.3	34	3.21	0.15
100	100_treat	72	1	19.721	2	0	0	0	0	0	0	0	0	0	170	900	4	400	600	1	1	0	155	96	90	100	1500	1100	1800	100	4.3	93	29.8	149	9.5	59.5	34.9	9	19	118	7.2	1.17	63.7	75.7	14.8	43.8	4.1	7.92
101	101_con	60	0	22.6379	3	0	0	0	0	0	0	0	0	1	100	500	0	0	250	1	0	0	160	85	89	97	500	1200	600	150	3.97	130	37.9	177	16.4	67.7	39.5	13	18	57	2.96	0.79	112	53	13.6	35.8	5.27	21.98
102	102_con	56	1	25.4028	2	0	0	0	0	0	0	0	0	0	144	750	0	0	500	1	0	0	144	91	101	94	500	950	700	150	3.95	114	36	262	4.3	66.8	36.4	19	15	97	6.5	1.02	77.6	63.6	11.8	31.7	6.79	1.27
103	103_con	33	1	32.1799	2	0	0	0	0	0	0	0	0	0	126	300	0	0	0	1	0	0	136	72	83	95	500	1100	600	520	5.27	152	47.1	211	15.1	66.8	40.6	32	28	102	4.8	1.13	66.67	49.4	12.5	34.8	5.76	0.5
104	104_con	68	0	21.3593	2	0	0	0	0	0	0	0	0	1	110	200	0	0	0	1	0	0	151	68	79	96	500	1500	600	300	3.02	99	30.3	166	15.7	65.8	38	12	19	83	5.4	1.16	64.9	13.9	15.6	37.2	3.52	27.72
105	105_con	66	0	20.8117	3	1	0	0	0	0	0	0	0	1	96	300	0	0	0	1	0	0	135	92	75	97	500	1350	900	300	4.01	121	37.4	190	5.4	71.8	42.2	10	19	69	4.3	1.23	61	7.57	13.5	42.5	2.84	42.1
106	106_treat	82	0	22.6761	4	1	0	0	0	1	0	0	0	1	117	500	2	200	250	1	1	0	150	86	98	98	500	700	250	60	3.04	93	29.5	169	8.8	62.7	34.8	12	18	113	7.3	1.58	46.53	15	13.6	37.7	3.14	9.56
107	107_con	70	0	26.3702	3	1	0	0	0	0	0	0	0	0	122	150	0	0	0	1	0	0	185	102	111	95	1000	1200	600	300	4.01	124	39.1	243	11.5	68.8	40.8	12	21	68	5.1	1.01	75.2	13.2	13.6	39.1	3.18	14.29
108	108_treat	83	0	20.4518	3	1	0	0	0	0	0	0	0	1	85	600	2	400	0	1	1	0	185	118	80	100	800	850	600	150	3.33	111	33.3	131	49.1	54.9	36	13	18	60	5.2	0.84	91.33	1.15	14.9	39.6	2.44	7.78
109	109_treat	76	1	24.093	3	1	0	0	0	0	0	0	0	1	118	500	0	400	0	1	1	0	182	104	102	100	500	1850	900	350	4.77	136	41.3	335	9.8	69	38.6	8	13	59	4.7	1.24	60.4	6.66	13.4	42.3	4.55	29.69
110	110_con	83	0	22.7067	3	0	0	1	0	0	0	0	0	1	110	150	0	0	0	1	0	0	155	68	94	100	500	700	600	215	3.54	109	33.1	225	14.5	64.7	34.3	7	11	39	5.2	0.82	93.6	14	13.3	30.2	4.95	5.75
111	111_con	87	0	18.7305	3	0	0	0	0	0	0	0	0	1	114	150	0	0	0	1	0	0	151	86	95	100	500	600	500	80	4.9	118	38.3	264	16.3	61.2	41	18	23	65	3.9	0.92	83.02	4.29	13.2	33.8	2.79	23.43
112	112_con	67	1	23.7332	3	1	0	0	0	0	0	0	0	1	108	200	0	0	0	1	0	0	133	80	78	98	500	1350	300	200	4.12	126	40.4	190	11.2	62.9	34.4	21	18	115	7	1.28	58.45	9.76	15.3	43.5	3.87	13.26
113	113_treat	81	1	22.7296	4	0	0	0	1	0	0	0	0	1	95	400	4	300	0	1	1	0	152	73	76	97	500	850	600	100	4.17	72	25.3	270	8.4	72	32	13	22	71	4.8	1.02	74.45	140.98	14.8	41.2	4.59	14.42
114	114_con	46	1	22.0386	3	0	0	0	0	0	0	0	0	0	145	300	0	0	0	1	0	0	151	90	70	99	500	1200	500	280	4.37	128	39.4	203	13.5	71.6	41.1	26	24	81	4.3	0.99	76.84	2.82	13.7	32.9	3.84	0.3
115	115_con	55	1	22.5981	3	1	0	1	0	0	0	0	0	0	118	400	0	0	200	1	0	0	132	90	68	98	550	1100	300	100	4.89	152	45.3	179	11.2	65.6	39.2	11	18	117	5	1.6	45.9	7.24	12.3	35.2	3.57	0.38
116	116_con	74	1	24.3824	3	1	0	0	0	0	0	0	0	0	105	200	0	0	0	1	0	0	159	90	65	96	950	500	550	200	4.57	138	41.1	242	20.3	62.7	41.1	20	18	80	4.1	1.09	69.4	2.46	13.5	37.3	2.4	0.47
117	117_con	76	0	22.7602	3	0	0	0	1	0	0	0	0	1	152	700	0	0	250	1	0	0	146	88	76	93	1000	950	500	400	4.86	150	44.1	189	23.8	70.2	41.2	12	19	61	3.8	0.96	79.38	35.1	13.8	40.6	3.32	13.79
118	118_con	62	1	18.3655	3	1	0	0	0	0	0	0	0	1	110	400	0	0	0	1	0	0	145	87	79	99	500	1700	500	170	5.03	148	45.4	243	9.9	73.5	41.2	9	20	76	7.4	1.13	66.79	92.7	13.1	48.1	6.9	0.81
119	119_con	82	0	28.1337	3	1	0	1	0	0	0	0	0	1	150	500	0	0	250	1	0	0	146	72	82	89	500	800	400	210	4.14	137	41.1	206	34.4	63.6	36.3	20	22	47	4	0.93	82.08	46.2	14.4	41	4.26	2.05
120	120_con	69	0	21.3333	2	0	0	0	0	0	0	0	0	0	95	200	0	0	0	1	0	0	132	75	76	99	500	1050	500	60	5.06	110	36.7	245	10	78.6	41.7	12	14	84	5.5	1.53	48.3	3.97	12.8	31.3	4.11	0.81
121	121_treat	72	1	19.5312	3	1	0	0	1	0	0	0	0	1	230	200	2	220	0	1	1	0	150	88	110	97	500	1550	1400	250	3.97	112	0.335	317	13.65	68.1	36.75	16.5	40.5	45	2	0.67	115.6	112.1	13.7	44.7	6.08	4.4
122	122_con	54	1	22.4913	2	0	1	0	0	0	0	0	0	0	175	200	0	0	0	1	0	0	142	76	80	99	500	1300	700	400	5.41	156	0.482	332	17.3	57.6	31.8	21	67	93	3.9	1.04	72.94	85.5	13	44.5	4.52	1.59
123	123_con	64	0	22.8329	3	1	0	0	1	0	0	0	0	1	115	150	0	0	0	1	0	1	138	79	90	96	500	900	300	270	4.05	110	0.346	237	14.8333	57.1	31.3333	20.3333	54	93.6667	4.2	1.05333	71.9867	125.067	14.5	33	5.27	2.01
124	124_con	57	1	22.8137	2	1	0	1	0	0	0	0	0	0	210	500	0	0	250	1	0	0	125	84	73	96	900	1700	1000	250	3.94	117	0.349	174	12.3667	56.6	30.8667	19.6667	41	94.3333	4.5	1.06667	71.0333	164.633	14	39.9	4.24	6.83
125	125_con	80	1	25.3906	3	0	1	0	0	0	0	0	0	1	90	400	0	0	0	1	0	0	150	90	80	96	500	1000	300	200	3.9	118	0.369	154	9.9	56.1	30.4	19	28	95	4.8	1.08	70.08	204.2	14.8	59.1	6.68	1.48
126	126_con	34	1	28.8415	2	0	0	0	0	0	0	0	0	0	140	200	0	0	0	1	0	0	130	79	70	96	500	1300	800	400	4.3	115	0.353	230	5.2	50.5	31.8	26	18	66	2.9	0.84	91.33	4	13.4	36.9	2.51	7.14
127	127_con	75	1	22.8366	4	1	0	0	0	1	0	0	0	1	90	400	0	0	0	1	0	0	161	94	101	97	500	1000	400	200	4.06	83	0.275	236	8.23333	52.4333	32.0667	21	16	51	5.1	0.8	96.12	12.1	14.3	32.8	4.03	4.93
128	128_treat	76	1	17.9282	2	0	0	0	0	0	0	0	0	1	120	300	2	350	0	1	1	0	118	79	90	98	500	1500	1050	300	3.7	101	0.307	242	11.2667	54.3667	32.3333	16	14	63	5	0.87	88.04	32.1	13.7	44.8	5.33	27.92
129	129_con	59	1	23.5237	3	0	0	0	0	0	0	0	0	1	95	200	0	0	0	1	0	1	168	107	75	99	1000	700	1300	200	3.8	131	0.386	117	14.3	56.3	32.6	11	12	62	5	1.02	74.45	44.7	13.9	42.5	4.2	4.6
130	130_con	36	1	23.7812	3	0	0	0	0	0	0	0	0	0	180	200	0	0	0	1	0	0	115	78	72	98	500	1200	700	450	3.46	100	0.31	319	13.5	57.575	33.9	11.5	14.75	66	2.5	0.9	84.96	157.2	14	40.75	4.65	5.335
131	131_con	40	1	21.0938	3	0	0	0	0	0	0	0	0	0	102	200	0	0	0	1	0	0	117	72	75	99	500	1100	700	350	4.45	137	0.421	298	12.7	58.85	35.2	12	17.5	69.5	2.75	3.845	91.175	79.3	14.1	39	5.1	6.07
132	132_con	70	1	28.2828	3	1	0	0	0	0	0	0	0	0	120	200	0	0	250	1	0	0	155	71	72	95	500	1700	450	300	3.65	120	0.55	203	11.9	60.125	36.5	12.5	20.25	73	3	6.79	97.39	1.4	14.2	32.6	2.18	3.03
133	133_treat	46	1	18.4425	3	0	0	0	0	0	0	1	0	0	148	400	2	210	350	1	1	0	126	82	86	99	500	1650	2680	350	4.22	118	35.7	238	11.1	61.4	37.8	13	23	115	7	1.22	61.54	124.3	13.5	37.5	5.33	5.13
134	134_con	36	1	23.7812	3	0	0	0	0	0	0	0	0	0	132	300	0	0	0	1	0	0	126	85	62	98	500	1950	300	400	4.36	83.3333	38.0667	223.667	11.4	59.4	36.5	12.6667	25	104.333	5.8	1.14667	66.37	105.067	13.8333	39.9667	4.49667	3.73667
135	135_con	30	1	24.2215	2	0	0	0	0	0	0	0	0	0	145	100	0	0	0	1	0	1	122	78	78	99	900	1300	1750	250	4.5	48.6667	40.4333	209.333	11.7	57.4	35.2	12.3333	27	93.6667	4.6	1.07333	71.2	85.8333	14.1667	42.4333	3.66333	2.34333
136	136_con	54	1	25.2595	2	0	0	0	0	0	0	0	0	0	212	300	0	0	0	1	0	0	142	87	62	99	500	1500	700	600	4.64	14	42.8	195	12	55.4	33.9	12	29	83	3.4	1	76.03	66.6	14.5	44.9	2.83	0.95
137	137_con	55	1	21.4844	2	0	0	0	0	0	1	0	0	0	137	500	0	0	300	1	0	0	138	89	94	96	0	1300	500	430	3.43	98	30.5	472	6.8	53.1	30.9	20	23	59	3.9	0.86	89.11	16.7	12.4	31.2	5.23	5.06
138	138_con	55	1	21.4844	2	0	0	0	0	0	1	0	0	0	105	300	0	0	0	1	0	0	143	95	81	95	1000	1250	700	340	3.48	101	31.3	217	12.8	51	32.4	20	23	69	4.3	0.94	81.16	131.9	12.7	39.8	5.28	1.86
139	139_treat	52	1	19.5312	2	0	0	0	0	0	0	0	0	0	142	400	2	180	0	1	1	0	165	93	83	96	1000	1300	1300	250	3.33	97.5	30.3	224.5	10.3	55.6	30.15	37.5	28.5	63	4.15	0.965	79	140	14.1	42.05	6.27	2.985
140	140_con	78	0	22.936	2	1	0	0	0	0	0	0	0	1	102	400	0	0	0	1	0	0	125	56	86	96	500	1450	500	275	3.18	94	29.3	232	7.8	60.2	27.9	55	34	57	4	0.99	76.84	148.1	15.5	44.3	7.26	4.11
141	141_con	77	0	22.9436	3	1	0	0	0	0	0	0	0	1	82	200	0	0	0	1	0	0	165	78	72	96	500	550	50	300	3.15	95	29.1	249	5.4	60.5	32.5	13	17	72	9.4	0.99	76.84	5.5	12.9	32.1	3.57	8.48
142	142_con	59	1	21.2245	3	0	1	0	0	0	0	0	0	0	175	400	0	0	300	1	0	0	162	102	105	98	500	900	700	350	4.16	120	36.9	165	7.5	58.2	32.3	23	27	68	6	0.72	107.28	0.8	13	36.7	3.93	10.32
143	143_con	62	1	26.0262	3	1	0	0	0	0	0	0	0	0	135	300	0	0	0	1	0	0	168	95	100	99	1000	1200	600	350	4.29	127	37.7	241	11.8	54.5	33.3	15	29	97	8.8	1.06	71.48	48.3	12.7	28.8	3	7.3
144	144_treat	64	1	22.9665	3	1	0	0	0	0	0	0	0	0	129	300	4	280	250	1	1	0	140	80	75	99	500	1250	1000	800	3.76	106	324	224	16.1	66.5	38.5	7	14	108	6.5	1.56	47.19	72.2	13.8	30	2.76	6.8
145	145_con	61	0	21.4031	3	1	0	0	1	0	0	0	0	1	87	300	0	0	0	1	0	0	151	83	84	98	0	1000	400	780	4.47	89	29	244	8	59.9	32.9	6	24	132	7.3	1.65	44.38	109.6	13.455	34.75	2.965	4.68
146	146_con	44	1	22.9818	2	0	0	0	0	0	0	0	0	0	120	300	0	0	250	1	0	0	108	74	82	96	500	800	500	760	4.04	125	37.6	176	8.46667	57.1	32.3333	14	26.6667	81	4.3	0.95	80.26	1.3	13.11	39.5	3.17	2.56
147	147_con	56	0	20.9572	2	0	0	0	0	0	0	0	0	1	192	500	0	0	0	1	0	0	121	67	79	99	500	1300	300	740	3.11	92	27.4	153	8.93333	54.3	31.7667	22	29.3333	77	8.3	0.88	86.99	44.9	13.855	37.35	3.645	2.78
148	148_con	55	0	24.3418	2	0	0	0	0	0	0	0	0	1	115	300	0	0	0	1	0	0	143	84	78	98	500	1150	400	720	3.69	108	33.3	207	9.4	51.5	31.2	30	32	56	5.7	0.69	112	19.5	14.6	35.2	4.12	3
149	149_treat	30	1	19.8347	2	0	0	0	0	0	0	0	0	0	160	400	0	400	250	1	1	0	125	78	94	99	500	900	300	700	5.01	112	36.1	232	6.2	50	31.1	40	25	83	2.9	0.88	86.99	34.4	13.2	38.5	2.74	1.33
150	150_con	47	1	19.721	2	1	0	0	0	0	0	0	0	0	195	200	0	0	0	1	0	0	149	96	90	99	500	2150	650	280	3.41	97	30.3	357	7.4	56.6	30.9	14	25	67	5.1	0.98	77.67	46	13.6	42.5	4.53	7.51
151	151_con	48	1	23.8281	3	0	0	0	0	0	0	0	0	0	155	400	0	0	0	1	0	0	143	95	69	98	500	1100	1000	200	3.12	104	31.6	102	25.2	59.8	26.4	26	48	95	3.8	0.94	81.16	17	15.9	36.2	2.49	3.98
152	152_con	66	0	23.0277	3	0	0	0	0	0	0	0	0	1	100	200	0	0	0	1	0	0	125	76	85	99	500	700	150	233.333	3.52	107	32.8	172	12.5	57.1	34.1	15	30	69	6.9	0.74	104.26	17.1	13.9	37.1	3.17	2.49
153	153_con	63	1	23.0353	3	1	0	0	1	0	0	0	0	1	115	450	0	0	0	1	0	0	156	92	86	97	500	900	350	266.667	4.42	134	40.1	252	8.1	63.3	37.9	23	19	63	3.1	0.91	83.98	16.7	14	37.8	5.7	10.56
154	154_con	76	0	23.043	3	1	0	1	1	0	0	0	0	1	112	300	0	0	0	1	0	0	152	80	90	92	0	1100	150	300	3.69	101	32.4	218	15.3	63.2	37.1	12	17	74	7.6	1.07	70.77	107.5	12.1	34.9	7.59	1.63
155	155_con	62	0	26.0375	3	1	0	1	0	0	0	0	0	0	132	200	0	0	0	1	0	0	151	90	81	96	400	850	500	280	3.53	103	32.9	235	7.6	56.9	31.3	8	15	112	8	1.36	54.76	47.7	12.9	34.7	4.3	2
156	156_con	72	0	22.1893	3	1	0	0	0	0	0	0	0	0	115	150	0	0	0	1	0	0	152	77	69	99	500	1350	800	100	4.02	91	29.3	229	7.825	57.2	32.475	8.75	15.25	100	7.2	1.26	59.45	56.3	13.65	35.3	3.415	6.065
157	157_con	54	0	22.0386	2	0	0	0	0	0	0	0	0	0	105	400	0	0	0	1	0	1	120	71	64	99	500	1100	1000	650	3.63	114	35.4	158	8.05	57.5	33.65	9.5	15.5	59	3.2	0.5	156.38	0.5	14.4	35.9	2.53	10.13
158	158_con	52	1	20.3125	2	0	0	0	0	0	0	0	0	0	135	300	0	0	0	1	0	0	135	68	65	99	900	1350	1000	400	3.67	110	35	232	8.275	57.8	34.825	10.25	15.75	71	3.1	0.98	77.67	1.5	13.4	44	2.73	2.83
159	159_con	51	1	22.4913	3	0	0	0	0	0	0	0	0	0	110	200	0	0	0	1	0	1	143	89	77	99	500	1000	300	250	4.3	130	40.14	335	8.5	58.1	36	11	16	83	4.9	1	76.03	29.6	12.2	38.1	4.28	3.65
160	160_con	49	1	29.2969	2	1	0	0	0	0	0	0	0	0	95	200	0	0	0	1	0	0	147	98	87	95	500	1200	400	250	3.75	118.5	36.92	273.5	7.71429	57.7286	35.0143	10.5714	15.7143	69.5	3.65	1.005	75.63	20.35	13.1	35.35	3.615	3.285
161	161_con	54	0	19.5312	2	0	0	0	0	0	0	0	0	1	185	150	0	0	0	1	0	0	130	89	62	97	500	1700	1450	400	3.2	107	33.7	212	6.92857	57.3571	34.0286	10.1429	15.4286	56	2.4	1.01	75.23	11.1	14	32.6	2.95	2.92
162	162_con	60	0	23.2335	2	0	0	0	0	0	0	0	0	1	177	100	0	0	0	1	0	1	131	84	75	95	500	1200	400	100	3.63667	117.667	36.1667	216.667	6.14286	56.9857	33.0429	9.71429	15.1429	68.6667	3.13333	0.986667	77.2067	8.96667	13.6333	30.2667	3.04333	3.56333
163	163_con	55	0	24.974	2	0	0	0	0	0	0	0	0	0	140	300	0	0	0	1	0	0	145	87	69	97	500	1700	500	600	4.07333	128.333	38.6333	221.333	5.35714	56.6143	32.0571	9.28571	14.8571	81.3333	3.86667	0.963333	79.1833	6.83333	13.2667	27.9333	3.13667	4.20667
164	164_con	55	1	29.0657	2	1	0	0	0	0	0	0	0	0	125	200	0	0	0	1	0	0	146	90	83	99	1000	700	500	470	4.51	139	41.1	226	4.57143	56.2429	31.0714	8.85714	14.5714	94	4.6	0.94	81.16	4.7	12.9	25.6	3.23	4.85
165	165_treat	78	1	22.6003	3	0	1	0	1	0	0	0	0	1	95	500	4	370	250	1	1	0	155	85	88	99	0	500	600	250	3.76	105	32.5	299	3.78571	55.8714	30.0857	8.42857	14.2857	144	10.9	1.71	42.67	13	16.3	39.4	3.03	3.73
166	166_con	81	0	24.2188	3	1	0	1	0	0	0	0	0	1	105	300	0	0	0	1	0	0	148	84	69	95	500	1800	700	400	3.05	92	29.1	217	3	55.5	29.1	8	14	92	20.8	1.66	44.08	3.2	14.5	26.9	3.57	6.86
167	167_con	57	1	26.8544	2	1	0	0	0	0	0	0	0	0	115	500	0	0	300	1	0	0	150	102	89	99	1000	1350	500	50	3.45	99	31.85	251	3.96	55	29.84	13.2	27	87.4	17.72	1.492	53.998	5.76	14.38	28.28	3.478	6.048
168	168_con	54	0	26.8407	2	0	0	0	0	0	0	0	0	0	110	300	0	0	0	1	0	0	151	81	58	98	500	1000	700	200	3.85	106	34.6	285	4.92	54.5	30.58	18.4	40	82.8	14.64	1.324	63.916	8.32	14.26	29.66	3.386	5.236
169	169_treat	82	0	22.8928	3	1	0	1	1	0	0	0	0	1	135	200	4	0	0	1	1	0	165	64	62	96	500	1350	850	500	3.86	110.333	35.1667	248.333	5.88	54	31.32	23.6	53	78.2	11.56	1.156	73.834	10.88	14.14	31.04	3.294	4.424
170	170_con	73	0	22.6003	3	1	1	0	0	0	0	0	0	1	165	300	0	0	250	1	0	0	172	90	98	99	500	850	450	400	3.87	114.667	35.7333	211.667	6.84	53.5	32.06	28.8	66	73.6	8.48	0.988	83.752	13.44	14.02	32.42	3.202	3.612
171	171_con	56	1	23.0112	2	0	1	0	0	0	0	0	0	1	100	200	0	0	0	1	0	0	152	85	67	98	500	1250	650	200	3.88	119	36.3	175	7.8	53	32.8	34	79	69	5.4	0.82	93.67	16	13.9	33.8	3.11	2.8
172	172_treat	73	0	19.0443	3	0	0	1	0	1	0	0	0	1	100	300	3.5	0	250	1	1	0	107	57	82	99	0	800	750	300	3.55	94	29.6	253	9.2	49.8	29.75	22.5	55.5	164	15.9	2.35	29.87	66.6	13.1	33.3	6.11	11.85
173	173_con	56	1	22.4766	2	0	0	0	0	0	0	0	0	0	175	300	0	0	0	1	0	0	125	78	65	97	900	1650	800	350	3.31	113	35.6	268	10.6	46.6	26.7	11	32	130	11.8	1.32	56.55	59.6	13.8	41.6	3.38	0.99
174	174_treat	82	0	23.1958	3	1	0	0	0	0	0	0	0	1	150	400	2	190	250	1	1	0	156	85	95	99	800	700	800	300	3.83	107	33.1	304	9.5	53	29.95	16	26	69	4.1	1.03	73.69	23	15.7	40.3	5.5	9.34
175	175_con	36	1	36.3322	3	1	0	1	0	0	0	0	0	0	210	600	0	0	500	1	0	0	182	100	79	99	700	130	400	550	4.32	125	38.6	229	8.4	59.4	33.2	21	20	84	5.1	0.92	83.02	41	13.8	37	3.71	4.26
176	176_con	66	0	22.5069	3	0	0	0	0	0	0	0	0	1	90	300	0	0	0	2	0	0	169	95	70	99	300	500	400	300	3.64	107	31.6	201	14.7	59.5	34	15	10	67	5.7	0.94	81.16	28.8	13.1	34	5.21	1.41
177	177_treat	71	0	20.8117	3	0	0	0	0	0	0	0	0	1	150	400	2	170	0	2	1	0	166	80	80	93	600	900	400	250	4.02	120	37.1	178	16.4	67.3	40.4	12	19	66	4.1	0.9	84.96	64.6	12.6	39.6	3.11	6.29
178	178_con	70	0	23.2264	2	0	0	0	0	0	0	0	0	1	120	300	0	0	0	2	0	1	121	61	71	99	200	1000	650	200	4.15	127	38.2	224	17.6	62.5	38.1	16	25	61	4	0.96	79.38	42.6	12.9	35.7	5.39	3.05
179	179_con	77	1	18.3655	3	0	0	0	0	0	0	0	0	1	80	400	0	0	0	2	0	0	170	99	70	96	400	950	500	200	4.08	128	38.9	166	23.1	66.8	40.8	16	28	68	3.5	0.93	82.08	38.9	13.8	39.9	2.24	14.26
180	180_con	59	1	23.2417	3	0	0	0	0	0	0	0	0	1	105	200	0	0	0	2	0	0	140	90	85	96	400	850	600	500	4.24	118	36.9	185	5.3	61.8	36.5	5	10	68	3.9	1.03	73.69	2.5	13.3	39.4	2.94	0.58
181	181_con	55	1	24.2215	3	0	0	0	0	0	0	0	0	0	175	300	0	0	0	2	0	1	140	85	70	98	1000	1200	1500	160	7.74	139	43.3	23	4.4	64.15	36.35	14.5	20	89	4.2	1.03	73.69	1.6	13.8	39	3.38	0.5
182	182_con	60	0	24.0346	2	0	0	0	0	0	0	0	0	0	61	200	0	0	0	2	0	0	130	64	78	99	500	1400	1000	380	3.42	112	33.3	287	3.5	66.5	36.2	24	30	53	3.7	0.75	102.81	1.2	12.6	29.5	3.21	0.58
183	183_con	64	1	25.3906	3	0	0	0	0	0	0	0	0	0	113	300	0	0	0	2	0	0	175	92	105	95	500	1400	500	300	3.84	120	37.1	362	4.6	68.7	37.2	66	32	69	5	1.27	58.95	5.9	13.2	35.2	4.89	2.26
184	184_con	58	0	22.1893	3	0	0	0	0	0	0	0	0	1	120	200	0	0	0	2	0	0	162	91	78	97	500	1200	1600	100	4.53	139	41.7	256	23.5	69.1	10.8	10	11	56	3.7	0.87	88.04	41.4	13.3	39.3	4.24	0.77
185	185_con	61	0	19.5312	2	0	0	0	0	0	0	0	0	1	82	200	0	0	0	2	0	0	121	76	68	96	500	1200	400	170	4.39	118	37	138	11.5	60.9	34.8	10	17	52	3.8	0.88	86.9	41.3	13.4	41.3	3.8	2.57
186	186_con	34	1	29.2421	2	0	0	0	0	0	0	0	0	0	125	300	0	0	0	2	0	0	131	64	63	95	800	1500	900	250	5.34	151	46	263	9.9	61.4	40.1	23	14	88	3.7	1.05	72.2	4.4	12.3	39.3	3.74	0.31
187	187_con	60	1	21.9671	2	0	0	0	0	0	0	0	0	1	120	400	0	0	0	2	0	0	153	91	90	98	500	1000	500	170	5.26	155	48.1	218	12.5	67.1	37.3	131	59	64	5.7	0.93	82.08	18.9	13.5	34.6	6.19	1.22
188	188_con	53	1	24.2424	2	0	0	0	0	0	0	0	0	0	105	300	0	0	0	2	0	0	114	75	83	96	500	1450	500	350	5.11	152	46.4	251	4.4	62.4	38.8	18	14	106	8	1.14	66.16	3.9	12.2	31.6	3.08	0.22
189	189_con	81	0	23.4375	3	0	0	0	0	0	0	0	0	1	100	300	0	0	0	2	0	0	142	80	80	96	500	700	250	100	4.94	110	35.7	210	6.8	64.7	35.7	10	14	62	2	0.96	79.38	34.1	13.1	35.5	4	1.19
190	190_con	75	1	25.9516	4	0	0	0	0	0	0	0	0	1	95	300	0	0	0	2	0	0	139	70	71	97	0	820	300	50	4.36	135	40.5	210	18.6	55.8	33.2	20	22	142	7.5	1.85	39.11	45.5	13.1	32.8	4.79	2.5
191	191_con	64	1	23.03	2	0	0	0	0	0	0	0	0	0	133	400	0	0	250	2	0	0	130	80	73	96	1000	1350	300	300	5.18	164	48.7	179	199	69.7	39.5	28	24	94	4.7	1.07	70.77	3.1	12.3	35.2	3.2	0.43
192	192_con	79	0	29.7056	2	0	0	0	0	0	0	0	0	0	155	100	0	0	0	2	0	0	140	70	69	96	0	600	300	200	3.84	127	38.1	107	11.4	63.9	39.5	18	19	74	5.8	1.29	59.97	2.3	13.8	34.1	2.78	1.18
193	193_con	68	0	23.341	3	0	0	0	0	0	0	0	0	1	125	300	0	0	0	2	0	1	140	80	79	99	500	1650	700	500	3.84	121	35.4	195	12	64.5	40.1	12	13	69	5.8	1.03	73.69	1.5	13.2	35.7	3.84	1.48
194	194_con	66	0	18.5529	2	0	0	0	0	0	0	0	0	0	115	300	0	0	0	2	0	0	130	78	62	99	500	850	300	450	3.99	123	37.7	282	9.8	64.2	37.7	10	17	59	2.9	0.82	93.67	0.1	13.4	38	4.1	0.91
195	195_con	72	0	23.3563	3	0	0	0	0	0	0	0	0	1	125	200	0	0	0	2	0	0	148	75	78	95	500	1050	850	300	4.69	140	42.5	163	6.1	77.7	43.1	10	20	53	4	0.83	92.49	31.9	13.3	35.3	4.96	5.08
196	196_con	70	1	24.4193	3	0	0	0	0	0	0	0	0	1	140	200	0	0	0	2	0	0	147	95	92	96	500	1200	900	150	4.56	138	40.5	190	8.5	59.8	39.6	16	17	106	5.5	1.27	58.95	14.5	13.1	32.6	6.62	1.68
197	197_treat	73	0	23.3716	3	0	0	0	0	0	0	0	0	1	125	300	2	200	0	2	1	0	132	72	75	97	500	650	400	300	3.27	98	30.2	361	4	65.5	31.9	18	18	81	7.7	1.44	51.48	47.2	14.9	48.4	6.9	2.81
198	198_treat	71	1	23.3793	4	0	0	0	0	0	0	0	0	1	147	600	2	800	300	2	1	0	157	82	92	93	1500	1070	1600	400	3.53	99	30.6	419	7.6	73.6	35	21	16	112	13.2	2.16	32.88	3.3	12.7	33.1	2.64	10.05
199	199_treat	64	1	28.2284	3	0	0	0	0	0	0	0	0	0	175	600	4	200	0	2	1	1	170	98	98	99	750	1800	1350	500	4.07	115	35.7	200	4.9	84.4	39	30	24	73	2.6	1.24	60.48	3.1	13.7	46.4	3.7	0.96
200	200_con	71	0	33.7325	3	0	0	0	0	0	0	0	0	0	125	200	0	0	0	2	0	0	128	78	71	93	500	1500	1200	420	4.51	128	39.4	317	7.7	58.4	36.1	17	16	92	6.9	1.3	57.49	3.8	12.9	36.4	3.79	0.76
201	201_con	73	0	25.3902	3	0	0	0	0	0	0	0	0	0	105	200	0	0	0	2	0	0	158	98	73	99	500	1050	500	200	4.35	130	39.5	239	6.3	68.7	42.9	13	17	81	4	1.14	66.16	2.8	11.9	34.3	2.94	0.47
202	202_con	30	1	18.937	2	0	0	0	0	0	0	0	0	0	170	800	0	0	250	2	0	0	112	69	60	99	1000	1450	500	480	4.31	133	40.7	261	13.9	67.1	44.6	12	16	73	4.4	1.03	73.69	0.6	14.1	39.9	2.32	0.26
203	203_con	31	1	26.2976	2	0	0	0	0	0	0	0	0	0	145	400	0	0	250	2	0	0	121	80	70	99	500	1400	1000	600	4.58	120	38.3	301	10.1	64.15	42.1	18.5	18.5	98	4.7	0.93	82.08	10.3	13.5	39.2	5.08	1.81
204	204_con	79	1	23.4251	3	0	0	0	0	0	0	0	0	1	110	200	0	0	0	2	0	0	142	90	83	96	700	1000	300	300	4.66	138	43.3	432	6.3	61.2	39.6	25	21	80	3.7	0.98	77.67	11.5	14.9	41	2.52	1.25
205	205_con	49	1	19.5918	3	0	0	0	0	0	0	0	0	0	185	200	0	0	250	2	0	0	180	103	92	96	500	1100	400	200	4.55	113	34.8	109	8.6	64	36.9	31	32	68	1.7	1.08	70.08	2.8	14.6	38.6	1.87	0.97
206	206_con	73	1	23.7118	3	0	0	0	0	0	0	0	0	0	134	300	0	0	0	2	0	0	108	82	59	99	500	300	300	330	3.98	122	37.9	129	7.8	60.1	33.6	67	39	133	6.1	1.72	42.4	16.1	13.1	30.6	4.86	1.12
207	207_con	52	1	22.7732	2	0	0	0	0	0	0	0	0	0	120	400	0	0	0	2	0	0	136	62	73	99	1000	1400	600	600	4.84	138	42.8	288	17.4	60	39.7	10	12	76	4.8	1.03	73.69	1.2	12.7	32.1	3.2	6.27
208	208_con	75	0	20.5457	3	0	0	0	0	0	0	0	0	1	185	300	0	0	0	2	0	0	145	86	102	96	1000	1200	1100	170	4.58	136	42	228	25.4	71.4	42.5	13	18	55	3.8	0.76	101.4	37.9	13.5	35.9	4.24	11.13
209	209_con	66	1	19.5918	2	0	0	0	0	0	0	0	0	0	125	200	0	0	0	2	0	0	142	86	72	96	800	700	1000	300	4.44	135	41.5	254	10.8	67.8	35	8	16	88	2.8	1.39	53.49	7.9	12.4	35.6	3.84	1.91
210	210_treat	73	0	23.471	3	0	0	0	0	0	0	0	0	0	115	500	2	190	0	2	1	0	158	82	90	94	500	600	500	600	3.87	113	35.2	341	3.7	57.8	37.5	20	16	65	4.1	1.12	67.42	3.6	13.1	30	2.74	1.02
211	211_con	58	1	23.4786	2	0	0	0	0	0	0	0	0	0	140	200	0	0	0	2	0	0	146	88	88	98	500	1800	300	200	4.74	145	43.6	292	10.8	69.1	44.9	7	17	71	5.5	1	76.03	2.9	12.2	37	3.17	0.38
212	212_con	84	0	23.0469	3	0	0	0	0	0	0	0	0	0	100	100	0	0	0	2	0	0	129	68	65	99	500	1050	500	200	3.57	104	31.9	155	10.9	61.9	37.3	11	18	69	7.5	1.09	69.4	1.5	12.7	34.3	3.68	1.27
213	213_con	30	1	24.2215	2	0	0	0	0	0	0	0	0	0	170	300	0	0	0	2	0	1	132	90	75	98	0	1550	500	250	5.06	141	43.8	453	4.9	65.5	41.6	42	25	86	3.9	1.06	71.48	16.5	12.2	37.8	4.7	1.24
214	214_con	55	1	31.1419	2	0	0	0	0	0	0	0	0	1	145	400	0	0	250	2	0	0	132	87	76	95	500	1600	450	120	7.59	149	49	251	12.6	67.8	40.5	37	25	112	4.7	1.09	69.4	25.2	12.4	35.9	5.52	1.91
215	215_con	85	0	20.8117	3	0	0	0	0	0	0	0	0	1	125	200	0	0	0	2	0	0	142	72	62	99	500	1200	900	100	3.7	113	35.6	209	19.6	57.1	30.2	9	13	56	4.1	0.92	83.02	103.6	13.4	40.7	6.32	1.82
216	216_con	69	1	20.2812	3	0	0	0	0	0	0	0	0	0	132	600	0	0	250	2	0	0	165	95	69	97	500	1550	800	150	4.34	132	40.5	325	4.9	59.7	36.9	13	17	88	6	1.22	61.54	16.3	12.3	40.1	4.61	1.52
217	217_con	70	0	22.0317	3	0	0	0	0	0	0	0	0	1	102	100	0	0	0	2	0	0	165	85	69	95	500	1550	750	200	4.43	126	39.3	251	17.5	73.7	39.2	7	18	78	6.3	1.07	70.77	49.6	13.4	38.5	5.21	5.78
218	218_con	78	1	24.0346	3	0	0	0	0	0	0	0	0	1	125	100	0	0	0	2	0	0	150	77	84	97	500	600	200	110	4.72	144	44.1	201	24.8	67.8	40.7	15	17	81	5.5	1.24	60.48	35	13.3	38.8	5.33	2.42
219	219_treat	74	0	17.4818	3	0	0	0	0	0	0	0	0	1	130	500	2	360	250	2	1	0	120	73	80	95	200	500	800	250	4.45	122	37.4	243	6.4	64.6	29.4	12	18	65	3.2	1	76.03	20.4	13.2	38	4.74	5.2
220	220_treat	44	1	19.0311	3	0	0	0	0	0	0	0	0	0	135	800	2	210	500	2	1	0	135	91	79	99	1000	1050	400	227.5	4.28	132	41.5	238	10.9	57.2	37.8	11	15	70	4	0.9	84.96	0.9	11.8	36.3	2.66	0.4
221	221_con	55	0	20.0288	2	0	0	0	0	0	0	0	0	0	100	200	0	0	0	2	0	0	139	97	78	98	0	1200	300	205	4.84	147	43.5	256	5.1	62.2	39.5	11	13	72	3.8	0.9	84.96	4.8	12.2	33.9	4.22	0.4
222	222_con	59	1	19.9184	2	0	0	0	0	0	0	0	0	0	120	250	0	0	0	2	0	0	170	105	100	99	500	800	500	182.5	4.41	136	41	207	6.4	57.8	35.7	21	22	78	5.9	0.97	78.52	0.3	12.8	31.4	3.76	0.72
223	223_con	54	1	23.6244	2	0	0	0	0	0	0	0	0	1	140	500	0	0	0	2	0	0	158	90	74	99	500	1200	550	160	4.67	137	41.3	148	9.8	68.4	43.1	35	42	75	4.9	0.82	93.67	40.4	12.8	39	5.97	3.88
224	224_con	50	0	23.578	2	0	0	0	0	0	0	0	0	0	120	200	0	0	0	2	0	0	165	96	73	97	300	400	100	300	3.99	114	35.5	392	5.5	60.4	35.8	13	12	51	2.4	0.62	125.28	4.2	13.1	37.9	4.17	8.87
