# Supplementary material for: Construction of a predictive model for blood transfusion in patients undergoing total hip arthroplasty and identification of clinical heterogeneity
Source: Sci Rep. 2024 Jan 6;14:724. doi: 10.1038/s41598-024-51240-2 (PMC10771504; doi:10.1038/s41598-024-51240-2)
Supplement: Supplementary file 2 — Supplementary Information 2. [file 41598_2024_51240_MOESM2_ESM.xlsx]

## Sheet: Sheet1
Original data
id	Age	Gender	BMI	ASA	HP	LungIntection	diabetes	CerebralInfarction	CVD	COPD	RF	PAH	fracture	time	bleeding	tRBC	plasma	autotransfusion	TXA	transfusion	anesthesia	SBP	DBP	HR	SPOZ	Colloid	crystalloid	urinevolume	drainage	RBC	HGB	HCT	PLT	TBIL	TP	ALB	ALT	AST	CREA	BUN	Cys-C	CCR	HsCRP	PT	APTT	FIB	DD
1	80	1		3	1	0	0	0	0	0	0	0	1	100	500	0	0	300	0	0	0	165	97	121	94	1000	1350	400	140	5.99	136	40.2	216						44	2.43	1.06	73.47	34.72	13.6	35.9	3.52	6.89
2	70	1		2	0	0	0	0	0	0	0	0	0	157	300	2	0	0	0	1	0	145	90	85	99	500	1850	300	280	3.7	108	31.2	465	10.3	55.7	30.4	21	17	176	8.57	1.59	41	30.15	12.7	34.6	4.59	3.22
3	96	1	20.2812	3	1	1	0	0	0	0	0	0	1	141	400	2	0	0	0	1	0	189	94	120	90	500	850	500	350	3.46	101	31.9	139						78	5.6	1	79.9	39.3	13.4	31.4	3.7	30.7
4	70	1		3	0	0	0	0	0	0	0	0	1	130	800	1.5	0	250	0	1	0	120	68	75	98	1000	1750	600	230	3.9	107	33	106	12.8	68.7	41.6	44	39	75	4.06	0.89	94.49	116.62	11.4	32.3	2.61	12.62
5	70	2	17.3579	3	0	0	0	0	0	0	0	0	0	96	500	0	0	250	0	0	0	116	65	72	98	500	1600	500	550	4.14	130	39.9	356	15.2	72.9	41.7	18	23	61	4.93	0.98	82.26	5.33	11.2	22.5	5.09	1.42
6	77	2	18.3655	2	1	0	1	0	0	0	0	0	1	150	300	0	0	0	0	0	0	164	81	83	94	1000	850	500	450	4.04	121	35.7	285	15.3	71.5	36.9	9	15	46	4.38	1.08	71.53	135.4
7	70	2	19.5312	2	0	0	0	0	0	0	0	0	1	85	300	0	0	0	0	0	0	167	84	94	98	1000	600	400	400	5.21	105	33	374						52	5.04	0.74	123.23		11.3	29.3	4.54	2.8
8	61	2	19.2901	3	0	0	0	0	0	0	0	0	0	145	1300	5	200	400	0	1	0	145	78	85	97	1500	2350	800	380	4.43	118	36.3	213	11.1	71.2	39.4	45	71	46	5.35	1.85	32.97	0.1	13	30	2.38	0.72
9	61	1	23.4375	2	0	0	0	0	0	0	0	0	0	110	500	2	0	0	0	1	0	148	91	80	98	1000	1100	500	170	5.64	121	38.4	262	8.5	75.2	43.6	63	30	87	8.64	1.23	59.32	15.25	11	29.6	3.21	1.2
10	82	1	27.5482	3	1	0	0	1	0	0	0	0	0	111	400	3.5	0	0	0	1	0	145	82	78	94	1000	600	500	700	4.04	131	38.8	220	17.9	78.9	48.5	18	20	80	6.68	1.57	41.75	22.92	12.3	23	4.66	1.38
11	61	1		2	0	0	0	0	0	0	0	0	0	105	600	0	200	0	0	1	0	105	71	49	97	1500	350	600	600	4.03	132	40.1	337	6	68.6	36.7	29	16	79	9.22	1.24	50.63	10.03	12.1	32	7.77	1.8
12	85	2		2	0	0	0	0	0	0	0	0	1	130	700	5	350	500	0	1	0	152	85	78	99	500	1600	700	580	3.02	86	26.8	277	4.7	60.7	29.3	4	11	60	6.39	1.61	40.27	16.39	13.5	30.2	4.65	2.54
13	55	1	24.2215	2	0	0	1	0	0	0	0	0	0	161	350	0	0	0	0	0	0	141	89	82	99	1500	1500	450	130	4.98	153	44.3	182	11.9	66.4	38.5	22	22	55	5.5	0.74	123.33	14.56	11.7	29.5	3.57	0.45
14	66	1	24.6097	2	0	0	0	0	0	0	0	0	0	132	700	2	0	250	0	1	0	120	76	76	99	1500	1350	400	750	4.1	130	38.5	202	9.7	63.6	38.2	17	18	80	4.71	1.09	70.58	6.84	11	34.1	3.1	0.6
15	53	1	18.7783	2	0	0	0	0	0	0	0	0	0	140	700	2	0	250	0	1	0	134	82	90	100	1000	1350	500	770	3.95	91	29.7	332	3.5	65.6	37.5	17	20	73	4.24	1.21	60.73	4.09	10.3	31	3.31	0.65
16	56	2	20.8117	2	0	0	0	0	0	0	0	0	1	135	700	2	0	0	0	1	0	143	94	88	99	1500	850	400	200	6.6	126	39.3	280	17.2	77.8	47.9	23	19	63	7.22	1.25	57.96	5.88	12.3	32.6	2.81	6.71
17	52	1	18.7783	2	0	0	0	0	0	0	0	0	0	155	600	0	0	0	0	0	0	151	77	60	99	1500	1100	600	800	3.93	100	32.2	276	6.3	60.4	37.8	12	12	86	4.76	1.89	31.97	0.1	12.3	25.8	3.12	0.43
18	47	1	21.2585	2	0	0	0	0	0	0	0	0	0	105	200	0	0	0	0	0	0	134	81	68	97	1000	1100	800	100	3.26	158	45.8	249	1.8	66	43.2	21	17	79	6.24	1.21	60.73	3.73	11.2	28	3.7	0.7
19	74	2	21.6441	3	1	0	1	0	0	0	0	0	1	124	400	0	0	0	0	0	0	147	83	89	96	500	1150	500	400					26.4	63.6	36.7	28	25	81	5.08	1.53	43.33	104.88
20	46	1	25.9516	2	0	0	0	0	0	0	0	0	0	135	450	0	0	250	0	0	0	140	85	90	100	1000	1350	500	630	4.38	147	42.3	209	10.3	63.3	38.7	15	15	71	4.37	1.11	68.76	21.65	10.1	27.1	3.19	0.41
21	82	2		3	1	0	0	0	0	0	0	0	1	119	400	0	0	0	0	0	0	156	78	78	99	1000	1600	500	170	4.07	120	37.7	202	30	40	23.8	10	18	44	4.89	1.71	36.92	11.15	13.7	38.2	4.18	1.78
22	87	2		3	1	0	0	0	1	0	0	0	1	80	200	1.5	200	200	0	1	0	169	98	62	99	750	100	700		4.76	129	39	250	7.6	66.5	36.3	29	31	113	8.6	1.46	46.25	56.26	13.5	32.6	6.14	3.81
23	71	2	26.2222	2	1	0	0	0	0	0	0	0	0	140	600	4	200	250	0	1	0	154	99	80	98	1000	600	500	330	3.7	106	34.4	455	6	75.4	35.7	21	22	100	11.56	1.46	46.35	16.11	12.8	31.4	5.06	0.65
24	45	1	26.2222	2	1	0	0	0	0	0	0	0	0	150	400	4	200	250	0	1	0	154	99	80	98	1000	600	500	450	3.01	87	26.6	407	11.4	69.4	34	23	27	111	5.7	1.28	56.01	7.55	12.6	31	4.03	1.87
25	80	1	18.3655	2	0	0	0	0	0	1	0	0	1	110	200	0	0	0	0	0	0	156	82	74	96	500	550	400	60	4.92	139	43.3	144	29.5	62.1	41.4	24	30	97	8.1	0.88	86.99	0.37	13.9	34.2	2.36	12.83
26	65	1		2	0	1	0	0	0	0	0	0	1	127	500	4	400	500	0	1	0	125	81	75	96	1000	850	350	380	4.3	130	39.9	370	5.3	64.6	35.7	4	11	76	4.8	1.04	72.94	8.54	12.6	39.4	3.62	0.5
27	62	1	24.4646	2	0	0	0	1	0	0	0	0	1	100	300	0	0	0	0	0	0	137	78	75	97	500	1350	200	300	41.6	128	38.8	201	16.2	63.3	43.1	14	16	48	3.6	0.72	107	43.37	13.1	32	3.12	17.74
28	72	1	23.1834	2	0	0	0	0	0	0	0	0	1	115	400	2	200	250	0	1	0	142	85	97	93	500	1180	400	370	4.71	91	28.9	157	10.3	62.8	32.6	59	52	94	5.8	1.06	73.47	47.23	13.6	37.8	5.43	2.4
29	68	1		3	0	0	0	0	0	1	0	0	0	107	250	0	0	250	0	0	0	142	69	79	95	1000	1050	700	515	4.02	138	42.6	226	19.2	77.7	42.8	33	21	84	5.3	0.95	80.26	15.82	12.8	32.5	4.87	0.58
30	68	1		2	1	0	0	0	0	0	0	0	1	120	450	0	0	250	0	0	0	170	90	110	98	500	1350	450	400	5.01	98	35.1	205	9.7	73.9	37.6	27	31	78	9.2	1.31	57	16.18	13.6	30.6	4.03	2.35
31	79	2	21.3333	3	1	0	1	0	0	0	0	0	1	120	200	0	0	0	0	0	0	166	85	78	95	500	1350	900		4.1	120	36.7	374	13.8	71.7	36.4	8	13	86	5.7	1.31	54	16.76
32	53	1	18.5901	2	0	0	0	0	0	0	0	0	0	85	300	0	0	0	0	0	0	158	91	88	99	500	1350	300	600	5.71	134	42.3	243	18	76.3	39	11	32	72	3.9	0.97	83.48	4.34	12.5	38.3	5.52	0.96
33	74	2	18.5901	2	1	0	0	0	0	0	0	0	0	97	200	0	0	0	0	0	0	158	91	88	99	500	1350	300	100	4.29	132	40.4	162	28	77.4	43.4	24	32	62	3.3	0.85	100.95	29.68	12.2	37	3.47	24.75
34	45	1	25.5354	3	1	0	0	0	0	0	0	0	0	195	900	0	0	750	0	0	0	170	111	84	97	1000	1600	1200	750	3.29	111	34.7	188	8.8	66.9	31.8	52	54	57	2.9	1.1	69.6	0.73	12.8	31	4.82	2
35	54	1	19.8347	2	0	0	0	0	0	0	0	0	0	110	600	2	0	200	0	1	0	103	65	71	96	1500	1350	700	320	4.01	118	34.6	121	13.6	49.6	31.6	142	71	85	3.92	0.86	99.27	27.43	12	25.8	3.6	0.45
36	51	1	23.4375	3	1	0	0	0	0	0	0	0	0	170	500	0	0	250	0	0	1	183	98	72	100	1000	1850	500	300	4.42	121	37.6	391	7.3	70.2	34.8	9	13	92	6.54	1.01	78.77	30.38	12.5	32.6	4.76	2.22
37	45	1	25.6489	2	0	0	0	0	0	0	0	0	0	180	600	0	0	250	0	0	0	167	100	71	99	1000	600	600	250	5.21	147	45.4	303	7.9	69.7	40	22	65	76	4.17	1.17	63.4	3.47	12.1	28.1	4.35	1.12
38	79	2		3	1	0	1	0	0	0	0	0	0	137	350	0	0	250	0	0	0	134	77	88	94	500	1100	400	240	4.91	155	44.6	197	8.5	75.9	41.2	13	21	91	9.6	1.78	34.85	0.1	13.7	40.6	3.32	0.15
39	68	1	25.0995	2	0	0	0	0	0	0	0	0	1	97	450	0	0	0	0	0	1	97	450	77	97	500	1600	800	810	4.3	128	37.9	223	10.1	67.5	32.7	9	12	67	5.4	1.12	67.8	1.8	11	28.6	3.9	1.41
40	82	2	21.0828	3	1	0	0	0	0	0	0	0	1	106	450	0	0	0	0	0	0	168	79	66	96	1500	1850	1500	130	4.25	128	38.9	107	29.9	64	38.8	17	26	85	6.41	1.27	56.65	62.42	14.6	40	3.85	20.1
41	58	1		3	1	0	1	0	0	0	0	0	1	97	300	0	0	0	0	0	0	169	69	70	96		600		120	4.32	125	37.9	261	8.5	78.1	41.6	9	12	91	6.3	5.74	6.46	45.4	11.6	29.9	6.1	3.52
42	70	1		3	1	0	1	0	0	0	0	0	1	123	500	0	0	0	0	0	0	124	75	75	96	1000	1050	800	200	4.31	132	39.5	316						94	5.63	1.14	66.1	8.13	13.2	26.2	5.26	1.26
43	72	2		3	1	0	0	0	0	0	0	0	1	115	500	4	0	0	0	1	0	136	80	80	97	1000	1100	800	450	4.36	121	37.6	276	15.4	64.2	38.2	16	13	49	3.31	0.86	99.2	66.98	12.4	31.3	5.22	3.74
44	37	1	22.3094	2	0	0	0	0	0	0	0	0	0	127	800	2	0	0	0	1	0	137	94	85	99	1500	1250	800	200	4.07	145	42.3	181	18.5	68.6	43	59	41	63	2.72	0.91	91.51	3.66	11.8	39.4	4.36	0.98
45	82	2	21.875	3	1	0	1	0	0	0	0	0	0	157	500	5.5	400	0	0	1	0	137	94	85	99	500	1250	800	200	3.84	96	29.5	350	8.8	65.8	28.7	12	16	42	1.8	0.94	87.3	48.1	11	32.1	4.67	2.52
46	57	2		2	0	0	0	0	0	0	0	0	0	115	500	2	0	0	0	1	0	134	78	89	99	1000	1600	1000	740	4.24	130	38.7	215	9	70	42.9	19	21	55	3.98	0.97	83.4	0.1	11.7	40.4	3.13	0.32
47	77	2		3	1	0	0	0	1	0	0	0	1	100	300	0	0	0	0	0	0	128	57	96	93	1000	600	400	550	3.43	103	29.5	258	13.6	63.9	39.7	18	26	59	4.21	1.36	51.3	43.19	12.3	38.9	4.21	5.5
48	80	1		3	0	0	0	0	0	1	0	0	1	98	200	0	200	0	0	1	0	177	103	85	99	1000	850	450	500	4.24	127	39	263	5.8	67.9	38.5	7	21	79	4.98	1.62	39.9	7	13	35.3	3.69	3.32
49	68	2	24.6097	2	0	0	0	0	0	0	0	0	1	80	400	0	0	0	0	0	0	157	91	90	98	1000	1350	300	410	4	96	31.3	287	11.2	72.5	32.5	12	39	62	5.12	1.18	62.97	4.38	16.2	38.2	4.61	4.86
50	50	1	24.8016	2	0	0	0	0	0	0	0	0	0	130	400	0	0	0	0	0	0	135	81	96	99	1500	1100	800	390	4.63	129	39.7	370	5.3	62.1	39.7	21	12	54	8.69	1.1	69.6	13.3	11.1	29.4	5.55	0.07
51	73	2	23.3091	2	0	0	0	0	0	0	0	0	0	120	500	0	0	0	0	0	0	171	84	102	96	500	850	400	200	4.08	125	38.8	339	18.7	74.3	43.6	13	20	51	5.32	1.27	56.65	10.29	12.2	34.4	4.26	0.88
52	71	2		2	0	0	0	0	0	0	0	0	1	120	850	4	400	500	0	1	0	125	81	75	89	1000	850	350	650	4.08	108	34.8	210	9.7	58.7	35.2	10	17	54	3.5	0.84	91.33	4.84	13.2	37	2.86	0.91
53	43	1	24.2587	2	1	0	0	0	0	0	0	0	0	131	500	0	0	0	0	0	0	180	110	74	97	1000	800	800		3.69	131	39.2	104	9.3	69.9	38	62	72	58	5.71	1.08	71.53	2.83	13.1	26.9	3.14	2.04
54	72	1	21.2585	2	1	0	0	0	0	0	0	0	1	110	600	0	0	600	0	0	0	177	96	80	95	1500	850	500		5.32	162	47.4	224	23.6	57	30.9	10	16	77	3.07	1.35	51.88	76.8	11.1	22.8	2.5	2.93
55	89	1	26.0226	2	0	0	0	0	0	0	0	0	0	80	400	4	400	0	0	1	0	152	79	88	96	1500	1600	2000	120	3	96	28.6	409	10.3	72.2	25.4	20	20	74	5.97	1.18	62.97	26.47	14.1	28.5	3.36	9.6
56	70	2	22.8928	3	1	0	0	0	0	0	0	0	1	102	500	4	0	500	0	1	0	175	68	89	98	1000	950	400		5.01	103	32.6	319	7.5	59.2	32.3	14	12	52	3.6	0.95	86	124.18	12.1	28.4	5.67	2.22
57	80	2	20.8117	3	1	0	0	0	0	0	0	0	1	113	500	3.5	0	250	0	1	0	175	68	89	98	1000	950	400	100	3.67	114	33.1	185	11.4	63.8	37.9	10	17	65	3.21	1.19	62.21	55.96	11.1	25.6	4.22	3.31
58	76	2		3	1	0	0	0	0	0	0	0	1	134	400	4	200	250	0	1	0	163	89	82	96	1000	1250	400	100	3.58	107	32.5	220	21.1	68.4	38.1	37	44	127	8.16	1.81	34.02	59.07
59	66	1	20.0617	3	0	0	0	0	0	0	0	0	0	130	400	0	0	0	1	0	0	153	71	75	95	500	1300	300	300	5.38	120	39	208	4.5	62.2	39.7	40	18	91	6.5	1.24	40.48	7.93	12.3	36.6	4.58	1.94
60	69	2	19.7239	3	1	0	0	0	1	0	0	0	1	107	100	0	0	0	1	0	0	175	93	89	99	500	850	450	200	4.28	129	39.1	160	21.8	70.3	44.8	17	25	56	4.6	0.76	101.4	3.67	13.4	40	3.95	4.71
61	65	1	22.4323	2	0	0	0	0	0	0	0	0	0	135	500	0	0	250	1	0	0	150	92	66	95	1400	1150	500	300	3.99	121	37.1	292	6	65.6	34.8	10	17	70	3.5	1.06	71.48	16.4	13.3	37.4	5.03	3.78
62	76	1	23.939	3	1	0	0	0	1	1	0	0	0	110	450	0	400	250	1	1	0	171	84	92	95	500	950	400	110	4.72	160	48	284	13.8	69.2	39.7	35	30	119	5.2	1.66	44.08	5.06	13	35.5	5.13	0.47
63	56	2	23.7812	3	0	0	0	0	0	0	0	0	0	122	500	0	0	300	1	0	0	145	89	80	99	1000	950	500	200	4.57	131	39.9	254	8.3	62.3	39.8	13	19	69	6.5	1.1	68.73	0.2	12.4	34.6	2.99	1.01
64	81	2	22.8928	3	0	0	0	0	0	0	0	1	1	114	600	4	800	0	1	1	0	134	63	69	92	500	1300	500		3.68	109	34	206	15.3	61.7	35.9	24	30	102	5.4	1.71	42.67	77.69	13.3	37.4	6.41	2.47
65	48	1	18.424	2	0	0	0	0	0	0	0	0	0	118	800	4	400	0	1	1	0	109	70	60	99	500	850	700		3.26	79	24.8	228	8.6	64.7	32.4	28	23	69	5	6.95	80.26	57.02	13.2	44.4	6.84	2.56
66	48	1	21.3675	2	0	0	0	0	0	1	0	0	0	105	300	0	0	0	1	0	0	124	82	81	93	1000	1800	100	50	5.3	158	48.2	217	14.5	77.8	49.3	32	56	59	4.3	0.87	88.04	17.74	11	35.6	4.54	0.38
67	75	1	17.301	3	0	0	0	0	0	0	0	0	0	116	500	4	400	0	1	1	0	150	90	75	96	500	1250	1000		4.27	129	39.8	188	13.3	61.9	35.6	11	21	77	5.4	1.61	45.59	30.33	12.9	40.5	3.52	2.33
68	48	1	18.424	2	0	0	0	0	0	0	0	0	0	129	300	0	400	300	1	1	0	144	84	56	99	1000	1450	1300		4.44	104	33.8	251	19.5	68.7	38.3	9	13	71	6.1	0.97	78.52	0.62	13.1	36.3	2.61	0.1
69	82	2		4	1	0	0	0	0	0	0	1	1	80	200	0	0	0	1	0	0	167	111	103	94	500	1050	850	50	4.98	111	35.7	123	18.1	67.6	38.3	10	19	93	4.7	1.33	56.09	23.58	13.4	36.8	3.08	11.32
70	73	2		3	0	0	0	0	0	0	0	0	1	100	400	2	400	0	1	1	0	166	101	73	96	500	950	800	150	4.09	112	35.9	283	10	59	34.4	64	51	45	5.2	0.79	97.39	23.32	12.5	39.9	6.25	1.69
71	70	2	28.1337	2	0	0	0	0	0	0	0	0	1	115	500	0	0	0	1	0	0	155	97	68	93	500	700	500	75	2.89	96	29.4	210	11	69.6	37.9	63	20	107	8.2	1.87	38.05	185.44	14.2	45.1	8.56	1.75
72	65	1	20.0288	2	0	1	0	0	0	0	0	0	0	105	300	0	0	0	1	0	0	153	89	72	96	500	1050	400		4.22	141	41.4	226	6.9	67.3	41.3	41	36	100	8	1.16	64.95	0.18	12.7	30.3	1.84	0.21
73	63	1	22.1453	3	0	1	0	0	0	0	0	0	1	120	300	0	0	0	1	0	0	185	106	80	100	500	1200	500	150	3.43	105	32	96	9.4	46.7	28.5	100	23	109	11.8	1.55	47.52	0.001	13.8	36.9	2.86	1
74	61	1	24.8016	3	1	0	0	0	0	0	0	0	0	110	100	0	0	0	1	0	0	157	76	92	100	1000	1200	400	500	4.1	127	39.8	405	14.3	59.3	31.4	18	34	112	3.2	1.91	37.75	1.4	13.4	37.8	3	0.57
75	56	2	25.2081	3	0	0	0	0	0	0	0	0	0	110	450	0	0	300	1	0	0	161	101	67	99	1000	1550	600	310	5.06	139	42.5	285	5.3	72.2	43.8	9	17	72	5.8	1.26	59.45	0.6	12.6	35.1	3.29	0.79
76	72	1	19.3772	3	0	0	0	0	0	0	0	0	0	110	100	0	0	0	1	0	0	118	63	66	94	500	1050	600	160	1.84	145	43.9	206	5.2	68.6	41.2	34	27	1.1	8.2	1.65	44.38	5.3	13.5	34.7	4.59	1.15
77	67	2	20.8117	3	0	0	0	0	0	0	0	0	1	104	100	0	0	0	1	0	0	155	78	75	97	700	700	300		4.41	122	37.8	368	8.7	66.3	35.3	13	27	65	7.1	1.06	71.48	24	12.6	40.1	7.02	3.88
78	50	1	20.6575	3	1	0	0	0	0	0	0	0	0	140	300	0	0	0	1	0	0	151	94	62	97	1000	1450	800	125	4.51	145	43.9	124	24.5	62.7	41.5	42	53	63	2.8	0.94	81.16	2.9	13.8	36.2	2.85	0.7
79	68	2	21.0772	3	0	0	0	0	0	0	0	0	1	112	300	0	0	0	1	0	0	127	85	85	98	500	1050	900	210	3.72	114	35.6	173	17.2	61.8	39.3	13	18	64	3.7	0.99	76.84	30.3	14.1	35.8	2.94	4.79
80	57	2	19.2974	3	1	0	0	0	0	0	0	0	0	100	200	0	0	0	1	0	0	170	109	87	100	500	1700	650	330	4.28	123	38.8	243	6.1	65.7	39.8	12	29	73	5.1	1.24	60.48	2.5	12.4	35	3.38	0.28
81	72	2	20.6612	3	0	0	0	0	0	0	0	0	1	96	150	0	0	0	1	0	1	162	86	68	99	500	1550	600	230	4.58	130	40	224	8.2	66.7	37	16	16	76	6.4	1.11	68.07	17.4	12.8	33.4	4.59	2.18
82	57	1	31.5617	3	0	0	0	0	0	0	0	0	1	150	400	0	0	0	1	0	0	169	97	110	96	1000	1600	500	310	5.38	168	50.3	213	40.5	62.4	40.5	19	15	109	5.8	1.23	61.1	26.4	14.1	38.3	2.97	3.1
83	68	2	22.8928	3	0	0	0	0	0	0	0	0	1	160	100	0	0	0	1	0	0	143	87	79	100	600	550	500	100	3.87	121	37.7	307	13.5	63.4	35.4	14	16	63	3.7	1.13	66.79	47.6	13.8	43.5	7.33	2.74
84	71	2	23.1405	3	1	0	1	0	0	0	0	0	1	90	200	0	0	0	1	0	0	124	75	68	91	500	1950	600	310	4.32	119	37.5	259	22.1	62	35.8	16	18	59	6.8	1.03	73.69	29.3	12.6	37.6	5	7.22
85	48	1	19.052	2	0	0	0	0	0	0	0	0	0	138	300	0	0	300	1	0	0	140	89	77	99	1000	1500	900	360	5.03	145	44.8	339	3.6	65.2	40.6	5	15	92	3.9	1.11	68.07	3.1	12.3	37.8	5.01	0.95
86	77	1	25.9516	3	0	0	0	0	0	0	0	0	0	101	300	0	0	0	1	0	0	112	68	85	96	500	900	500	310	4.14	112	35.7	297											11.9	34.8	5.33	0.86
87	83	1		3	1	0	0	0	0	0	0	0	1	107	400	0	0	0	1	0	0	151	85	85	96	500	1150	400	55	4.16	136	41.1	164						101	7.4	1.14	66.16	58.91	14.4	39.4	4.36	4.32
88	70	2	19.4734	2	0	0	0	0	0	0	0	0	1	104	150	0	0	0	1	0	0	141	75	68	99	600	1700	300		3.54	107	32.6	132	9.6	63.4	37.9	21	25	80	8.3	0.98	77.67	12.83	13.7	40.8	2.52	13.82
89	45	1	24.1633	2	0	0	0	0	0	0	0	0	0	133	500	0	0	250	1	0	0	155	98	80	95	500	2100	500	300	5.06	156	47	311	6	68.5	44.1	26	15	105	4.9	0.95	80.26	5.31	12.9	40.8	3.92	0.46
90	83	2		3	0	0	0	0	0	0	0	0	1	90	300	0	0	0	1	0	0	129	66	72	99	500	1050	100	120	3.96	118	36.4	149	22.1	61.2	37.3	10	24	105	8.2	1.3	57.49	85.1	15	40.7	4.37	4.91
91	66	2	21.3333	3	0	0	0	0	0	0	0	0	1	102	300	0	0	0	1	0	0	142	69	102	96	600	1000	350		3.42	105	33.6	400	9.1	72.5	45.2	21	19	72	5.4	1.18	63.77	8.2	12.6	44.1	4.61	0.66
92	86	1		3	0	0	0	0	0	0	0	0	1	155	400	2	200	0	1	1	0	158	78	86	98	200	200	450	320	3.82	117	35.9	212	11.6	70.5	41.5	9	22	115	5.5	1.67	43.79	16.2	13.3	43	3.87	39.45
93	83	2	18.9745	3	1	0	1	0	1	0	0	0	1	115	200	0	400	0	1	1	0	143	80	98	100	1000	800	600		4.64	147	45.4	227	11.6	66.4	41.4	14	15	57	5.3	1.09	57	13.6	12.4	38.2	5.34	1.76
94	76	2	25.3333	3	1	0	0	0	0	0	0	0	0	129	500	4	200	0	1	1	0	152	89	81	98	500	2380	1500	350	3.69	112	34.7	283	11.9	69.3	45.9	10	14	93	3.6	1.35	55.2	39.3	12.5	38.3	5.33	1.24
95	72	1	20.1348	3	0	0	0	0	0	0	0	0	0	155	600	4	400	300	1	1	0	168	94	89	99	500	1700	650	280	3.48	97	30.1	295	5.9	64.4	34.9	9	14	100	5.5	1.17	64.3	12.55	14	46	5.81	0.58
96	81	2		3	0	0	0	1	0	0	0	0	1	134	400	0	0	250	1	0	0	159	82	75	97	500	220	850	50	3.28	104	32.6	178	12.8	63.4	32.7	9	21	82	5	1.11	68.7	18.4	12.9	31.6	3.12	3.02
97	59	1	19.433	2	0	0	0	0	0	0	0	0	0	143	500	0	0	500	1	0	0	119	80	77	92	300	1900	1300	400	3.95	133	41.2	347	14	66.6	47	17	22	71	3	1	76	7.2	11.8	33.4	4.57	1.08
98	70	2		2	1	0	1	0	0	0	0	0	1	133	600	4	400	250	1	1	0	175	65	94	96	500	1150	550	170	3.13	82	26.9	436	3.9	55.7	26.8	11	23	188	7.4	2.63	19.87	32	14	46.1	7.97	1.26
99	23	1	19.2653	2	0	0	0	0	0	0	0	0	0	155	800	2	0	300	1	1	0	125	77	93	100	1500	1600	1500	280	4.19	137	41.5	327	18.6	87.4	54	108	78	72	5.2	0.67	142.1	2.11	12.3	34	3.21	0.15
100	72	1	19.721	2	0	0	0	0	0	0	0	0	0	170	900	4	400	600	1	1	0	155	96	90	100	1500	1100	1800	100	4.3	93	29.8	149	9.5	59.5	34.9	9	19	118	7.2	1.17	63.7	75.7	14.8	43.8	4.1	7.92
101	60	2		3	0	0	0	0	0	0	0	0	1	100	500	0	0	250	1	0	0	160	85	89	97	500	1200	600	150	3.97	130	37.9	177	16.4	67.7	39.5	13	18	57	2.96	0.79	112	53	13.6	35.8	5.27	21.98
102	56	1	25.4028	2	0	0	0	0	0	0	0	0	0	144	750	0	0	500	1	0	0	144	91	101	94	500	950	700	150	3.95	114	36	262	4.3	66.8	36.4	19	15	97	6.5	1.02	77.6	63.6	11.8	31.7	6.79	1.27
103	33	1	32.1799	2	0	0	0	0	0	0	0	0	0	126	300	0	0	0	1	0	0	136	72	83	95	500	1100	600	520	5.27	152	47.1	211	15.1	66.8	40.6	32	28	102	4.8	1.13	66.67	49.4	12.5	34.8	5.76	0.5
104	68	2	21.3593	2	0	0	0	0	0	0	0	0	1	110	200	0	0	0	1	0	0	151	68	79	96	500	1500	600	300	3.02	99	30.3	166	15.7	65.8	38	12	19	83	5.4	1.16	64.9	13.9	15.6	37.2	3.52	27.72
105	66	2	20.8117	3	1	0	0	0	0	0	0	0	1	96	300	0	0	0	1	0	0	135	92	75	97	500	1350	900	300	4.01	121	37.4	190	5.4	71.8	42.2	10	19	69	4.3	1.23	61	7.57	13.5	42.5	2.84	42.1
106	82	2		4	1	0	0	0	1	0	0	0	1	117	500	2	200	250	1	1	0	150	86	98	98	500	700	250	60	3.04	93	29.5	169	8.8	62.7	34.8	12	18	113	7.3	1.58	46.53	15	13.6	37.7	3.14	9.56
107	70	2	26.3702	3	1	0	0	0	0	0	0	0	0	122	150	0	0	0	1	0	0	185	102	111	95	1000	1200	600	300	4.01	124	39.1	243	11.5	68.8	40.8	12	21	68	5.1	1.01	75.2	13.2	13.6	39.1	3.18	14.29
108	83	2	20.4518	3	1	0	0	0	0	0	0	0	1	85	600	2	400	0	1	1	0	185	118	80	100	800	850	600	150	3.33	111	33.3	131	49.1	54.9	36	13	18	60	5.2	0.84	91.33	1.15	14.9	39.6	2.44	7.78
109	76	1	24.093	3	1	0	0	0	0	0	0	0	1	118	500	0	400	0	1	1	0	182	104	102	100	500	1850	900	350	4.77	136	41.3	335	9.8	69	38.6	8	13	59	4.7	1.24	60.4	6.66	13.4	42.3	4.55	29.69
110	83	2		3	0	0	1	0	0	0	0	0	1	110	150	0	0	0	1	0	0	155	68	94	100	500	700	600		3.54	109	33.1	225	14.5	64.7	34.3	7	11	39	5.2	0.82	93.6	14	13.3	30.2	4.95	5.75
111	87	2	18.7305	3	0	0	0	0	0	0	0	0	1	114	150	0	0	0	1	0	0	151	86	95	100	500	600	500	80	4.9	118	38.3	264	16.3	61.2	41	18	23	65	3.9	0.92	83.02	4.29	13.2	33.8	2.79	23.43
112	67	1	23.7332	3	1	0	0	0	0	0	0	0	1	108	200	0	0	0	1	0	0	133	80	78	98	500	1350	300	200	4.12	126	40.4	190	11.2	62.9	34.4	21	18	115	7	1.28	58.45	9.76	15.3	43.5	3.87	13.26
113	81	1		4	0	0	0	1	0	0	0	0	1	95	400	4	300	0	1	1	0	152	73	76	97	500	850	600	100	4.17	72	25.3	270	8.4	72	32	13	22	71	4.8	1.02	74.45	140.98	14.8	41.2	4.59	14.42
114	46	1	22.0386	3	0	0	0	0	0	0	0	0	0	145	300	0	0	0	1	0	0	151	90	70	99	500	1200	500	280	4.37	128	39.4	203	13.5	71.6	41.1	26	24	81	4.3	0.99	76.84	2.82	13.7	32.9	3.84	0.3
115	55	1	22.5981	3	1	0	1	0	0	0	0	0	0	118	400	0	0	200	1	0	0	132	90	68	98	550	1100	300	100	4.89	152	45.3	179	11.2	65.6	39.2	11	18	117	5	1.6	45.9	7.24	12.3	35.2	3.57	0.38
116	74	1	24.3824	3	1	0	0	0	0	0	0	0	0	105	200	0	0	0	1	0	0	159	90	65	96	950	500	550	200	4.57	138	41.1	242	20.3	62.7	41.1	20	18	80	4.1	1.09	69.4	2.46	13.5	37.3	2.4	0.47
117	76	2		3	0	0	0	1	0	0	0	0	1	152	700	0	0	250	1	0	0	146	88	76	93	1000	950	500	400	4.86	150	44.1	189	23.8	70.2	41.2	12	19	61	3.8	0.96	79.38	35.1	13.8	40.6	3.32	13.79
118	62	1	18.3655	3	1	0	0	0	0	0	0	0	1	110	400	0	0	0	1	0	0	145	87	79	99	500	1700	500	170	5.03	148	45.4	243	9.9	73.5	41.2	9	20	76	7.4	1.13	66.79	92.7	13.1	48.1	6.9	0.81
119	82	2	28.1337	3	1	0	1	0	0	0	0	0	1	150	500	0	0	250	1	0	0	146	72	82	89	500	800	400	210	4.14	137	41.1	206	34.4	63.6	36.3	20	22	47	4	0.93	82.08	46.2	14.4	41	4.26	2.05
120	69	2	21.3333	2	0	0	0	0	0	0	0	0	0	95	200	0	0	0	1	0	0	132	75	76	99	500	1050	500	60	5.06	110	36.7	245	10	78.6	41.7	12	14	84	5.5	1.53	48.3	3.97	12.8	31.3	4.11	0.81
121	72	1	19.5312	3	1	0	0	1	0	0	0	0	1	230	200	2	220	0	1	1	0	150	88	110	97	500	1550	1400	250	3.97	112	0.335	317						45	2	0.67	115.6	112.1	13.7	44.7	6.08	4.4
122	54	1	22.4913	2	0	1	0	0	0	0	0	0	0	175	200	0	0	0	1	0	0	142	76	80	99	500	1300	700	400	5.41	156	0.482	332	17.3	57.6	31.8	21	67	93	3.9	1.04	72.94	85.5	13	44.5	4.52	1.59
123	64	2	22.8329	3	1	0	0	1	0	0	0	0	1	115	150	0	0	0	1	0	1	138	79	90	96	500	900	300	270	4.05	110	0.346	237											14.5	33	5.27	2.01
124	57	1		2	1	0	1	0	0	0	0	0	0	210	500	0	0	250	1	0	0	125	84	73	96	900	1700	1000	250	3.94	117	0.349	174											14	39.9	4.24	6.83
125	80	1	25.3906	3	0	1	0	0	0	0	0	0	1	90	400	0	0	0	1	0	0	150	90	80	96	500	1000	300	200	3.9	118	0.369	154	9.9	56.1	30.4	19	28	95	4.8	1.08	70.08	204.2	14.8	59.1	6.68	1.48
126	34	1	28.8415	2	0	0	0	0	0	0	0	0	0	140	200	0	0	0	1	0	0	130	79	70	96	500	1300	800	400	4.3	115	0.353	230	5.2	50.5	31.8	26	18	66	2.9	0.84	91.33	4	13.4	36.9	2.51	7.14
127	75	1		4	1	0	0	0	1	0	0	0	1	90	400	0	0	0	1	0	0	161	94	101	97	500	1000	400	200	4.06	83	0.275	236						51	5.1	0.8	96.12	12.1	14.3	32.8	4.03	4.93
128	76	1	17.9282	2	0	0	0	0	0	0	0	0	1	120	300	2	350	0	1	1	0	118	79	90	98	500	1500	1050	300	3.7	101	0.307	242						63	5	0.87	88.04	32.1	13.7	44.8	5.33	27.92
129	59	1	23.5237	3	0	0	0	0	0	0	0	0	1	95	200	0	0	0	1	0	1	168	107	75	99	1000	700	1300	200	3.8	131	0.386	117	14.3	56.3	32.6	11	12	62	5	1.02	74.45	44.7	13.9	42.5	4.2	4.6
130	36	1	23.7812	3	0	0	0	0	0	0	0	0	0	180	200	0	0	0	1	0	0	115	78	72	98	500	1200	700	450	3.46	100	0.31	319						66	2.5	0.9	84.96	157.2
131	40	1	21.0938	3	0	0	0	0	0	0	0	0	0	102	200	0	0	0	1	0	0	117	72	75	99	500	1100	700	350	4.45	137	0.421	298											14.1	39	5.1	6.07
132	70	1	28.2828	3	1	0	0	0	0	0	0	0	0	120	200	0	0	250	1	0	0	155	71	72	95	500	1700	450	300	3.65	120	0.55	203						73	3	6.79	97.39	1.4	14.2	32.6	2.18	3.03
133	46	1	18.4425	3	0	0	0	0	0	0	1	0	0	148	400	2	210	350	1	1	0	126	82	86	99	500	1650	2680		4.22	118	35.7	238	11.1	61.4	37.8	13	23	115	7	1.22	61.54	124.3	13.5	37.5	5.33	5.13
134	36	1	23.7812	3	0	0	0	0	0	0	0	0	0	132	300	0	0	0	1	0	0	126	85	62	98	500	1950	300	400
135	30	1	24.2215	2	0	0	0	0	0	0	0	0	0	145	100	0	0	0	1	0	1	122	78	78	99	900	1300	1750	250
136	54	1	25.2595	2	0	0	0	0	0	0	0	0	0	212	300	0	0	0	1	0	0	142	87	62	99	500	1500	700	600	4.64	14	42.8	195	12	55.4	33.9	12	29	83	3.4	1	76.03	66.6	14.5	44.9	2.83	0.95
137	55	1	21.4844	2	0	0	0	0	0	1	0	0	0	137	500	0	0	300	1	0	0	138	89	94	96	0	1300	500	430	3.43	98	30.5	472	6.8	53.1	30.9	20	23	59	3.9	0.86	89.11	16.7	12.4	31.2	5.23	5.06
138	55	1	21.4844	2	0	0	0	0	0	1	0	0	0	105	300	0	0	0	1	0	0	143	95	81	95	1000	1250	700		3.48	101	31.3	217	12.8	51	32.4	20	23	69	4.3	0.94	81.16	131.9	12.7	39.8	5.28	1.86
139	52	1	19.5312	2	0	0	0	0	0	0	0	0	0	142	400	2	180	0	1	1	0	165	93	83	96	1000	1300	1300	250
140	78	2		2	1	0	0	0	0	0	0	0	1	102	400	0	0	0	1	0	0	125	56	86	96	500	1450	500		3.18	94	29.3	232	7.8	60.2	27.9	55	34	57	4	0.99	76.84	148.1	15.5	44.3	7.26	4.11
141	77	2		3	1	0	0	0	0	0	0	0	1	82	200	0	0	0	1	0	0	165	78	72	96	500	550	50	300	3.15	95	29.1	249	5.4	60.5	32.5	13	17	72	9.4	0.99	76.84	5.5	12.9	32.1	3.57	8.48
142	59	1	21.2245	3	0	1	0	0	0	0	0	0	0	175	400	0	0	300	1	0	0	162	102	105	98	500	900	700	350	4.16	120	36.9	165	7.5	58.2	32.3	23	27	68	6	0.72	107.28	0.8	13	36.7	3.93	10.32
143	62	1	26.0262	3	1	0	0	0	0	0	0	0	0	135	300	0	0	0	1	0	0	168	95	100	99	1000	1200	600	350	4.29	127	37.7	241	11.8	54.5	33.3	15	29	97	8.8	1.06	71.48	48.3	12.7	28.8	3	7.3
144	64	1		3	1	0	0	0	0	0	0	0	0	129	300	4	280	250	1	1	0	140	80	75	99	500	1250	1000	800	3.76	106	324	224	16.1	66.5	38.5	7	14	108	6.5	1.56	47.19	72.2	13.8	30	2.76	6.8
145	61	2	21.4031	3	1	0	0	1	0	0	0	0	1	87	300	0	0	0	1	0	0	151	83	84	98	0	1000	400		4.47	89	29	244	8	59.9	32.9	6	24	132	7.3	1.65	44.38	109.6
146	44	1		2	0	0	0	0	0	0	0	0	0	120	300	0	0	250	1	0	0	108	74	82	96	500	800	500		4.04	125	37.6	176						81	4.3	0.95	80.26	1.3	13.11	39.5	3.17	2.56
147	56	2	20.9572	2	0	0	0	0	0	0	0	0	1	192	500	0	0	0	1	0	0	121	67	79	99	500	1300	300		3.11	92	27.4	153						77	8.3	0.88	86.99	44.9
148	55	2	24.3418	2	0	0	0	0	0	0	0	0	1	115	300	0	0	0	1	0	0	143	84	78	98	500	1150	400		3.69	108	33.3	207	9.4	51.5	31.2	30	32	56	5.7	0.69	112	19.5	14.6	35.2	4.12	3
149	30	1	19.8347	2	0	0	0	0	0	0	0	0	0	160	400	0	400	250	1	1	0	125	78	94	99	500	900	300	700	5.01	112	36.1	232	6.2	50	31.1	40	25	83	2.9	0.88	86.99	34.4	13.2	38.5	2.74	1.33
150	47	1	19.721	2	1	0	0	0	0	0	0	0	0	195	200	0	0	0	1	0	0	149	96	90	99	500	2150	650	280	3.41	97	30.3	357	7.4	56.6	30.9	14	25	67	5.1	0.98	77.67	46	13.6	42.5	4.53	7.51
151	48	1	23.8281	3	0	0	0	0	0	0	0	0	0	155	400	0	0	0	1	0	0	143	95	69	98	500	1100	1000	200	3.12	104	31.6	102	25.2	59.8	26.4	26	48	95	3.8	0.94	81.16	17	15.9	36.2	2.49	3.98
152	66	2		3	0	0	0	0	0	0	0	0	1	100	200	0	0	0	1	0	0	125	76	85	99	500	700	150		3.52	107	32.8	172	12.5	57.1	34.1	15	30	69	6.9	0.74	104.26	17.1	13.9	37.1	3.17	2.49
153	63	1		3	1	0	0	1	0	0	0	0	1	115	450	0	0	0	1	0	0	156	92	86	97	500	900	350		4.42	134	40.1	252	8.1	63.3	37.9	23	19	63	3.1	0.91	83.98	16.7	14	37.8	5.7	10.56
154	76	2		3	1	0	1	1	0	0	0	0	1	112	300	0	0	0	1	0	0	152	80	90	92	0	1100	150	300	3.69	101	32.4	218	15.3	63.2	37.1	12	17	74	7.6	1.07	70.77	107.5	12.1	34.9	7.59	1.63
155	62	2	26.0375	3	1	0	1	0	0	0	0	0	0	132	200	0	0	0	1	0	0	151	90	81	96	400	850	500	280	3.53	103	32.9	235	7.6	56.9	31.3	8	15	112	8	1.36	54.76	47.7	12.9	34.7	4.3	2
156	72	2	22.1893	3	1	0	0	0	0	0	0	0	0	115	150	0	0	0	1	0	0	152	77	69	99	500	1350	800	100	4.02	91	29.3	229						100	7.2	1.26	59.45	56.3
157	54	2	22.0386	2	0	0	0	0	0	0	0	0	0	105	400	0	0	0	1	0	1	120	71	64	99	500	1100	1000	650	3.63	114	35.4	158						59	3.2	0.5	156.38	0.5	14.4	35.9	2.53	10.13
158	52	1	20.3125	2	0	0	0	0	0	0	0	0	0	135	300	0	0	0	1	0	0	135	68	65	99	900	1350	1000	400	3.67	110	35	232						71	3.1	0.98	77.67	1.5	13.4	44	2.73	2.83
159	51	1	22.4913	3	0	0	0	0	0	0	0	0	0	110	200	0	0	0	1	0	1	143	89	77	99	500	1000	300	250	4.3	130	40.14	335	8.5	58.1	36	11	16	83	4.9	1	76.03	29.6	12.2	38.1	4.28	3.65
160	49	1	29.2969	2	1	0	0	0	0	0	0	0	0	95	200	0	0	0	1	0	0	147	98	87	95	500	1200	400	250
161	54	2	19.5312	2	0	0	0	0	0	0	0	0	1	185	150	0	0	0	1	0	0	130	89	62	97	500	1700	1450	400	3.2	107	33.7	212						56	2.4	1.01	75.23	11.1	14	32.6	2.95	2.92
162	60	2	23.2335	2	0	0	0	0	0	0	0	0	1	177	100	0	0	0	1	0	1	131	84	75	95	500	1200	400	100
163	55	2	24.974	2	0	0	0	0	0	0	0	0	0	140	300	0	0	0	1	0	0	145	87	69	97	500	1700	500	600
164	55	1	29.0657	2	1	0	0	0	0	0	0	0	0	125	200	0	0	0	1	0	0	146	90	83	99	1000	700	500	470	4.51	139	41.1	226						94	4.6	0.94	81.16	4.7	12.9	25.6	3.23	4.85
165	78	1	22.6003	3	0	1	0	1	0	0	0	0	1	95	500	4	370	250	1	1	0	155	85	88	99	0	500	600	250	3.76	105	32.5	299						144	10.9	1.71	42.67	13	16.3	39.4	3.03	3.73
166	81	2	24.2188	3	1	0	1	0	0	0	0	0	1	105	300	0	0	0	1	0	0	148	84	69	95	500	1800	700	400	3.05	92	29.1	217	3	55.5	29.1	8	14	92	20.8	1.66	44.08	3.2	14.5	26.9	3.57	6.86
167	57	1	26.8544	2	1	0	0	0	0	0	0	0	0	115	500	0	0	300	1	0	0	150	102	89	99	1000	1350	500	50													.
168	54	2	26.8407	2	0	0	0	0	0	0	0	0	0	110	300	0	0	0	1	0	0	151	81	58	98	500	1000	700	200	3.85	106	34.6	285
169	82	2	22.8928	3	1	0	1	1	0	0	0	0	1	135	200	4	0	0	1	1	0	165	64	62	96	500	1350	850	500
170	73	2	22.6003	3	1	1	0	0	0	0	0	0	1	165	300	0	0	250	1	0	0	172	90	98	99	500	850	450	400
171	56	1	23.0112	2	0	1	0	0	0	0	0	0	1	100	200	0	0	0	1	0	0	152	85	67	98	500	1250	650	200	3.88	119	36.3	175	7.8	53	32.8	34	79	69	5.4	0.82	93.67	16	13.9	33.8	3.11	2.8
172	73	2	19.0443	3	0	0	1	0	1	0	0	0	1	100	300	3.5	0	250	1	1	0	107	57	82	99	0	800	750	300	3.55	94	29.6	253						164	15.9	2.35	29.87	66.6	13.1	33.3	6.11	11.85
173	56	1	22.4766	2	0	0	0	0	0	0	0	0	0	175	300	0	0	0	1	0	0	125	78	65	97	900	1650	800	350	3.31	113	35.6	268	10.6	46.6	26.7	11	32	130	11.8	1.32	56.55	59.6	13.8	41.6	3.38	0.99
174	82	2		3	1	0	0	0	0	0	0	0	1	150	400	2	190	250	1	1	0	156	85	95	99	800	700	800	300	3.83	107	33.1	304						69	4.1	1.03	73.69	23	15.7	40.3	5.5	9.34
175	36	1	36.3322	3	1	0	1	0	0	0	0	0	0	210	600	0	0	500	1	0	0	182	100	79	99	700	130	400	550	4.32	125	38.6	229	8.4	59.4	33.2	21	20	84	5.1	0.92	83.02	41	13.8	37	3.71	4.26
176	66	2	22.5069	3	0	0	0	0	0	0	0	0	1	90	300	0	0	0	2	0	0	169	95	70	99	300	500	400	300	3.64	107	31.6	201	14.7	59.5	34	15	10	67	5.7	0.94	81.16	28.8	13.1	34	5.21	1.41
177	71	2	20.8117	3	0	0	0	0	0	0	0	0	1	150	400	2	170	0	2	1	0	166	80	80	93	600	900	400	250	4.02	120	37.1	178	16.4	67.3	40.4	12	19	66	4.1	0.9	84.96	64.6	12.6	39.6	3.11	6.29
178	70	2		2	0	0	0	0	0	0	0	0	1	120	300	0	0	0	2	0	1	121	61	71	99	200	1000	650	200	4.15	127	38.2	224	17.6	62.5	38.1	16	25	61	4	0.96	79.38	42.6	12.9	35.7	5.39	3.05
179	77	1	18.3655	3	0	0	0	0	0	0	0	0	1	80	400	0	0	0	2	0	0	170	99	70	96	400	950	500	200	4.08	128	38.9	166	23.1	66.8	40.8	16	28	68	3.5	0.93	82.08	38.9	13.8	39.9	2.24	14.26
180	59	1		3	0	0	0	0	0	0	0	0	1	105	200	0	0	0	2	0	0	140	90	85	96	400	850	600	500	4.24	118	36.9	185	5.3	61.8	36.5	5	10	68	3.9	1.03	73.69	2.5	13.3	39.4	2.94	0.58
181	55	1	24.2215	3	0	0	0	0	0	0	0	0	0	175	300	0	0	0	2	0	1	140	85	70	98	1000	1200	1500	160	7.74	139	43.3	23						89	4.2	1.03	73.69	1.6	13.8	39	3.38	0.5
182	60	2	24.0346	2	0	0	0	0	0	0	0	0	0	61	200	0	0	0	2	0	0	130	64	78	99	500	1400	1000	380	3.42	112	33.3	287	3.5	66.5	36.2	24	30	53	3.7	0.75	102.81	1.2	12.6	29.5	3.21	0.58
183	64	1	25.3906	3	0	0	0	0	0	0	0	0	0	113	300	0	0	0	2	0	0	175	92	105	95	500	1400	500	300	3.84	120	37.1	362	4.6	68.7	37.2	66	32	69	5	1.27	58.95	5.9	13.2	35.2	4.89	2.26
184	58	2	22.1893	3	0	0	0	0	0	0	0	0	1	120	200	0	0	0	2	0	0	162	91	78	97	500	1200	1600	100	4.53	139	41.7	256	23.5	69.1	10.8	10	11	56	3.7	0.87	88.04	41.4	13.3	39.3	4.24	0.77
185	61	2	19.5312	2	0	0	0	0	0	0	0	0	1	82	200	0	0	0	2	0	0	121	76	68	96	500	1200	400	170	4.39	118	37	138	11.5	60.9	34.8	10	17	52	3.8	0.88	86.9	41.3	13.4	41.3	3.8	2.57
186	34	1	29.2421	2	0	0	0	0	0	0	0	0	0	125	300	0	0	0	2	0	0	131	64	63	95	800	1500	900	250	5.34	151	46	263	9.9	61.4	40.1	23	14	88	3.7	1.05	72.2	4.4	12.3	39.3	3.74	0.31
187	60	1	21.9671	2	0	0	0	0	0	0	0	0	1	120	400	0	0	0	2	0	0	153	91	90	98	500	1000	500	170	5.26	155	48.1	218	12.5	67.1	37.3	131	59	64	5.7	0.93	82.08	18.9	13.5	34.6	6.19	1.22
188	53	1	24.2424	2	0	0	0	0	0	0	0	0	0	105	300	0	0	0	2	0	0	114	75	83	96	500	1450	500	350	5.11	152	46.4	251	4.4	62.4	38.8	18	14	106	8	1.14	66.16	3.9	12.2	31.6	3.08	0.22
189	81	2	23.4375	3	0	0	0	0	0	0	0	0	1	100	300	0	0	0	2	0	0	142	80	80	96	500	700	250	100	4.94	110	35.7	210	6.8	64.7	35.7	10	14	62	2	0.96	79.38	34.1	13.1	35.5	4	1.19
190	75	1	25.9516	4	0	0	0	0	0	0	0	0	1	95	300	0	0	0	2	0	0	139	70	71	97	0	820	300	50	4.36	135	40.5	210	18.6	55.8	33.2	20	22	142	7.5	1.85	39.11	45.5	13.1	32.8	4.79	2.5
191	64	1	23.03	2	0	0	0	0	0	0	0	0	0	133	400	0	0	250	2	0	0	130	80	73	96	1000	1350	300	300	5.18	164	48.7	179	199	69.7	39.5	28	24	94	4.7	1.07	70.77	3.1	12.3	35.2	3.2	0.43
192	79	2	29.7056	2	0	0	0	0	0	0	0	0	0	155	100	0	0	0	2	0	0	140	70	69	96	0	600	300	200	3.84	127	38.1	107	11.4	63.9	39.5	18	19	74	5.8	1.29	59.97		13.8	34.1	2.78	1.18
193	68	2		3	0	0	0	0	0	0	0	0	1	125	300	0	0	0	2	0	1	140	80	79	99	500	1650	700	500	3.84	121	35.4	195	12	64.5	40.1	12	13	69	5.8	1.03	73.69	1.5	13.2	35.7	3.84	1.48
194	66	2	18.5529	2	0	0	0	0	0	0	0	0	0	115	300	0	0	0	2	0	0	130	78	62	99	500	850	300	450	3.99	123	37.7	282	9.8	64.2	37.7	10	17	59	2.9	0.82	93.67	0.1	13.4	38	4.1	0.91
195	72	2		3	0	0	0	0	0	0	0	0	1	125	200	0	0	0	2	0	0	148	75	78	95	500	1050	850		4.69	140	42.5	163	6.1	77.7	43.1	10	20	53	4	0.83	92.49	31.9	13.3	35.3	4.96	5.08
196	70	1	24.4193	3	0	0	0	0	0	0	0	0	1	140	200	0	0	0	2	0	0	147	95	92	96	500	1200	900	150	4.56	138	40.5	190	8.5	59.8	39.6	16	17	106	5.5	1.27	58.95	14.5	13.1	32.6	6.62	1.68
197	73	2		3	0	0	0	0	0	0	0	0	1	125	300	2	200	0	2	1	0	132	72	75	97	500	650	400	300	3.27	98	30.2	361	4	65.5	31.9	18	18	81	7.7	1.44	51.48	47.2	14.9	48.4	6.9	2.81
198	71	1		4	0	0	0	0	0	0	0	0	1	147	600	2	800	300	2	1	0	157	82	92	93	1500	1070	1600		3.53	99	30.6	419	7.6	73.6	35	21	16	112	13.2	2.16	32.88	3.3	12.7	33.1	2.64	10.05
199	64	1	28.2284	3	0	0	0	0	0	0	0	0	0	175	600	4	200	0	2	1	1	170	98	98	99	750	1800	1350	500	4.07	115	35.7	200	4.9	84.4	39	30	24	73	2.6	1.24	60.48	3.1	13.7	46.4	3.7	0.96
200	71	2	33.7325	3	0	0	0	0	0	0	0	0	0	125	200	0	0	0	2	0	0	128	78	71	93	500	1500	1200	420	4.51	128	39.4	317	7.7	58.4	36.1	17	16	92	6.9	1.3	57.49	3.8	12.9	36.4	3.79	0.76
201	73	2	25.3902	3	0	0	0	0	0	0	0	0	0	105	200	0	0	0	2	0	0	158	98	73	99	500	1050	500	200	4.35	130	39.5	239	6.3	68.7	42.9	13	17	81	4	1.14	66.16	2.8	11.9	34.3	2.94	0.47
202	30	1	18.937	2	0	0	0	0	0	0	0	0	0	170	800	0	0	250	2	0	0	112	69	60	99	1000	1450	500	480	4.31	133	40.7	261	13.9	67.1	44.6	12	16	73	4.4	1.03	73.69	0.6	14.1	39.9	2.32	0.26
203	31	1	26.2976	2	0	0	0	0	0	0	0	0	0	145	400	0	0	250	2	0	0	121	80	70	99	500	1400	1000	600	4.58	120	38.3	301						98	4.7	0.93	82.08	10.3	13.5	39.2	5.08	1.81
204	79	1		3	0	0	0	0	0	0	0	0	1	110	200	0	0	0	2	0	0	142	90	83	96	700	1000	300	300	4.66	138	43.3	432	6.3	61.2	39.6	25	21	80	3.7	0.98	77.67	11.5	14.9	41	2.52	1.25
205	49	1	19.5918	3	0	0	0	0	0	0	0	0	0	185	200	0	0	250	2	0	0	180	103	92	96	500	1100	400	200	4.55	113	34.8	109	8.6	64	36.9	31	32	68	1.7	1.08	70.08	2.8	14.6	38.6	1.87	0.97
206	73	1	23.7118	3	0	0	0	0	0	0	0	0	0	134	300	0	0	0	2	0	0	108	82	59	99	500	300	300	330	3.98	122	37.9	129	7.8	60.1	33.6	67	39	133	6.1	1.72	42.4	16.1	13.1	30.6	4.86	1.12
207	52	1	22.7732	2	0	0	0	0	0	0	0	0	0	120	400	0	0	0	2	0	0	136	62	73	99	1000	1400	600	600	4.84	138	42.8	288	17.4	60	39.7	10	12	76	4.8	1.03	73.69	1.2	12.7	32.1	3.2	6.27
208	75	2	20.5457	3	0	0	0	0	0	0	0	0	1	185	300	0	0	0	2	0	0	145	86	102	96	1000	1200	1100	170	4.58	136	42	228	25.4	71.4	42.5	13	18	55	3.8	0.76	101.4	37.9	13.5	35.9	4.24	11.13
209	66	1	19.5918	2	0	0	0	0	0	0	0	0	0	125	200	0	0	0	2	0	0	142	86	72	96	800	700	1000	300	4.44	135	41.5	254	10.8	67.8	35	8	16	88	2.8	1.39	53.49	7.9	12.4	35.6	3.84	1.91
210	73	2		3	0	0	0	0	0	0	0	0	0	115	500	2	190	0	2	1	0	158	82	90	94	500	600	500	600	3.87	113	35.2	341	3.7	57.8	37.5	20	16	65	4.1	1.12	67.42	3.6	13.1	30	2.74	1.02
211	58	1		2	0	0	0	0	0	0	0	0	0	140	200	0	0	0	2	0	0	146	88	88	98	500	1800	300	200	4.74	145	43.6	292	10.8	69.1	44.9	7	17	71	5.5	1	76.03	2.9	12.2	37	3.17	0.38
212	84	2	23.0469	3	0	0	0	0	0	0	0	0	0	100	100	0	0	0	2	0	0	129	68	65	99	500	1050	500	200	3.57	104	31.9	155	10.9	61.9	37.3	11	18	69	7.5	1.09	69.4	1.5	12.7	34.3	3.68	1.27
213	30	1	24.2215	2	0	0	0	0	0	0	0	0	0	170	300	0	0	0	2	0	1	132	90	75	98	0	1550	500	250	5.06	141	43.8	453	4.9	65.5	41.6	42	25	86	3.9	1.06	71.48	16.5	12.2	37.8	4.7	1.24
214	55	1	31.1419	2	0	0	0	0	0	0	0	0	1	145	400	0	0	250	2	0	0	132	87	76	95	500	1600	450	120	7.59	149	49	251	12.6	67.8	40.5	37	25	112	4.7	1.09	69.4	25.2	12.4	35.9	5.52	1.91
215	85	2	20.8117	3	0	0	0	0	0	0	0	0	1	125	200	0	0	0	2	0	0	142	72	62	99	500	1200	900	100	3.7	113	35.6	209	19.6	57.1	30.2	9	13	56	4.1	0.92	83.02	103.6	13.4	40.7	6.32	1.82
216	69	1	20.2812	3	0	0	0	0	0	0	0	0	0	132	600	0	0	250	2	0	0	165	95	69	97	500	1550	800	150	4.34	132	40.5	325	4.9	59.7	36.9	13	17	88	6	1.22	61.54	16.3	12.3	40.1	4.61	1.52
217	70	2	22.0317	3	0	0	0	0	0	0	0	0	1	102	100	0	0	0	2	0	0	165	85	69	95	500	1550	750	200	4.43	126	39.3	251	17.5	73.7	39.2	7	18	78	6.3	1.07	70.77	49.6	13.4	38.5	5.21	5.78
218	78	1	24.0346	3	0	0	0	0	0	0	0	0	1	125	100	0	0	0	2	0	0	150	77	84	97	500	600	200	110	4.72	144	44.1	201	24.8	67.8	40.7	15	17	81	5.5	1.24	60.48	35	13.3	38.8	5.33	2.42
219	74	2	17.4818	3	0	0	0	0	0	0	0	0	1	130	500	2	360	250	2	1	0	120	73	80	95	200	500	800	250	4.45	122	37.4	243	6.4	64.6	29.4	12	18	65	3.2	1	76.03	20.4	13.2	38	4.74	5.2
220	44	1	19.0311	3	0	0	0	0	0	0	0	0	0	135	800	2	210	500	2	1	0	135	91	79	99	1000	1050	400		4.28	132	41.5	238	10.9	57.2	37.8	11	15	70	4	0.9	84.96	0.9	11.8	36.3	2.66	0.4
221	55	2	20.0288	2	0	0	0	0	0	0	0	0	0	100	200	0	0	0	2	0	0	139	97	78	98	0	1200	300		4.84	147	43.5	256	5.1	62.2	39.5	11	13	72	3.8	0.9	84.96	4.8	12.2	33.9	4.22	0.4
222	59	1	19.9184	2	0	0	0	0	0	0	0	0	0	120	250	0	0	0	2	0	0	170	105	100	99	500	800	500		4.41	136	41	207	6.4	57.8	35.7	21	22	78	5.9	0.97	78.52	0.3	12.8	31.4	3.76	0.72
223	54	1	23.6244	2	0	0	0	0	0	0	0	0	1	140	500	0	0	0	2	0	0	158	90	74	99	500	1200	550	160	4.67	137	41.3	148	9.8	68.4	43.1	35	42	75	4.9	0.82	93.67	40.4	12.8	39	5.97	3.88
224	50	2		2	0	0	0	0	0	0	0	0	0	120	200	0	0	0	2	0	0	165	96	73	97	300	400	100	300	3.99	114	35.5	392	5.5	60.4	35.8	13	12	51	2.4	0.62	125.28	4.2	13.1	37.9	4.17	8.87
