# Supplementary material for: Construction of a predictive model for blood transfusion in patients undergoing total hip arthroplasty and identification of clinical heterogeneity
Source: Sci Rep. 2024 Jan 6;14:724. doi: 10.1038/s41598-024-51240-2 (PMC10771504; doi:10.1038/s41598-024-51240-2)
Supplement: Supplementary file 3 — Supplementary Information 3. [file 41598_2024_51240_MOESM3_ESM.xlsx]

## Sheet: Supplementary Table S1
Supplementary Table S1. Outcomes of K-means clustering algorithm
ID	Age	BMI	bleeding	urinevolume	HGB	PLT	cluster
2	70	21.8812	300	300	108	465	1
3	96	20.2812	400	500	101	139	1
4	70	21.8965	800	600	107	106	2
8	61	19.2901	1300	800	118	213	2
9	61	23.4375	500	500	121	262	1
10	82	27.5482	400	500	131	220	1
11	61	21.95	600	600	132	337	1
12	85	21.9577	700	700	86	277	1
14	66	24.6097	700	400	130	202	1
15	53	18.7783	700	500	91	332	2
16	56	20.8117	700	400	126	280	2
22	87	22.0341	200	700	129	250	1
23	71	26.2222	600	500	106	455	1
24	45	26.2222	400	500	87	407	1
26	65	22.0647	500	350	130	370	1
28	72	23.1834	400	400	91	157	1
35	54	19.8347	600	700	118	121	2
43	72	22.1946	500	800	121	276	1
44	37	22.3094	800	800	145	181	2
45	82	21.875	500	800	96	350	1
46	57	22.2175	500	1000	130	215	2
48	80	22.2328	200	450	127	263	1
52	71	22.2634	850	350	108	210	1
55	89	26.0226	400	2000	96	409	1
56	70	22.8928	500	400	103	319	1
57	80	20.8117	500	400	114	185	1
58	76	22.3092	400	400	107	220	1
62	76	23.939	450	400	160	284	1
64	81	22.8928	600	500	109	206	1
65	48	18.424	800	700	79	228	2
67	75	17.301	500	1000	129	188	2
68	48	18.424	300	1300	104	251	2
70	73	22.401	400	800	112	283	1
92	86	22.5691	400	450	117	212	1
93	83	18.9745	200	600	147	227	1
94	76	25.3333	500	1500	112	283	1
95	72	20.1348	600	650	97	295	1
98	70	22.615	600	550	82	436	1
99	23	19.2653	800	1500	137	327	2
100	72	19.721	900	1800	93	149	2
106	82	22.6761	500	250	93	169	1
108	83	20.4518	600	600	111	131	1
109	76	24.093	500	900	136	335	1
113	81	22.7296	400	600	72	270	1
121	72	19.5312	200	1400	112	317	1
128	76	17.9282	300	1050	101	242	1
133	46	18.4425	400	2680	118	238	2
139	52	19.5312	400	1300	97.5	224.5	2
144	64	22.9665	300	1000	106	224	1
149	30	19.8347	400	300	112	232	2
165	78	22.6003	500	600	105	299	1
169	82	22.8928	200	850	110.33	248.33	1
172	73	19.0443	300	750	94	253	1
174	82	23.1958	400	800	107	304	1
177	71	20.8117	400	400	120	178	1
197	73	23.3716	300	400	98	361	1
198	71	23.3793	600	1600	99	419	1
199	64	28.2284	600	1350	115	200	1
210	73	23.471	500	500	113	341	1
219	74	17.4818	500	800	122	243	2
220	44	19.0311	800	400	132	238	2
